# Supplementary material for: Differential effects of dopamine signalling on long-term memory formation and consolidation in rodent brain
Source: Proteome Sci. 2015 Mar 18;13:13. doi: 10.1186/s12953-015-0069-2 (PMC4387680; doi:10.1186/s12953-015-0069-2)
Supplement: Additional file 1: Table S1. — Overview of proteins identified in differentially regulated spots. [file 12953_2015_69_MOESM1_ESM.xls]

## Sheet: Table S1
Reichenbach et al.
Table S1 Overview of proteins identified in differentially regulated spots.*
		SP fraction																								TP fraction
Protein		SKF38393												SKF83959												SKF38393												SKF83959
		AC			FC			HC			ST			AC			FC			HC			ST			AC			FC			HC			ST			AC			FC			HC			ST
Cytoskeleton, scaffolding, extracellular matrix
Cytoskeleton/actin-associated
Actin isoforms											A			A			A			a						a						A			A						A						A	a
Adenylyl cyclase-associated protein 2	/																																					a
Calponin-3	/																									A									A
Cofilin isoforms	/																			A						A			A
Coronin-1A	/				a						A									a
Dstn protein (Destrin)																																			a
F-actin-capping protein subunit isoforms		A																		a						a						a
Fascin																										A
LIM and SH3 domain protein 1																	A																					a			a
NCK1 (NCK adaptor protein 1)																																			A
Neuronal protein NP25 (Transgelin-3)																										A
PDZ and LIM domain 1 (elfin)																													a
Tropomodulin-2		A																					A									A
Tropomyosin isoforms														A															a						A
Cytoskeleton/microtuble-associated
Centractin isoforms																				a
Dihydropyrimidinase-related protein isoforms	/																			a						A						A			A			a
Sirtuin 2											A						A															a
Stathmin																																															a
Tubulin isoforms														A												A	a					A	a		A						A						A	a
Cytoskeleton/intermediate filament-associated
Internexin alpha	/	A
Scaffolding and adaptor proteins
14-3-3 proteins	/	A												A															a			a			A						A	a		a			a
Crk-like protein	/																																								a
Disc large homolog 4 (PSD-95)	/																						a
Flotillin-1	/				a
Growth factor receptor bound protein 2								A
Prohibitin	/	A
Septin proteins	/	a			a			A			A	a		A			A			a			A			A									A
Stress-induced phosphoprotein 1	/																															a
Syntenin-1	/													A
Extracellular matrix components
Fibrinogen, B beta polypeptide	/				a
SPARC	/																																								A
Endocytosis, exocytosis, trafficking
Endocytosis/exocytosis
Adaptin ear-binding coat-associated protein 1	/																A
Endophilin isoforms														A																								A			a			a			A
NAPA																										a
Vesicle-fusing ATPase (NSF)																							a
V-type proton ATPase subunit isoforms																	A			a			a												A
Membrane trafficking
Annexin A5	/																																		A
Paralemmin-2	/																																								A
Transporter proteins
Charged multivesicular body protein 2a	/																																														a
Dynactin subunit 3	/																			A
Golgi-associated PDZ and coiled-coil motif-containing	/																A
NSF attachment protein isoforms																							a									a			A						A
NSFL1 cofactor p47																																						A
Nuclear distribution gene C homolog																																A
SEC13-like 1																																			A
Presynaptic vesicle proteins
Clathrin light chain isoforms	/													A			A
PACSIN1 protein (Syndapin 1)	/																															a
Synapsin-1																																			A
Synapsin-2																				A	a		a			A						a
Synaptosomal-associated protein 25 (SNAP25)																													a
Synaptotagmin1																																A
Syntaxin-1A																	A
Synuclein alpha																										A
Synuclein beta																																															a
Protein modification, degradation (without kinases/phosphatases)
26S protease regulatory subunits	/																						a
Glucoside xylosyltransferase 1																																			A
Hectd1 protein		A
Integral membrane protein 2B	/																A
OTU domain, ubiquitin aldehyde binding 1	/																																		A
Palmitoyl-protein thioesterase 1	/																									A
Peptidyl-prolyl cis-trans isomerase isoforms	/							A						A						A						A			A			A			a						a
Proteasome subunit isoforms		A	a					A									A						a						a			a			A
Protein-L-isoaspartate (D-aspartate) O-methyltransferase	x																A			A						A
SCCA1/SCCA2																										a
Selenocysteine lyase																																									a			a
Ses2																																			A
S-phase kinase-associated protein 1																																															a
SUMO-activating enzyme subunit 1																																												a
Ubfd1 protein	/																															A
Ubiquitin carboxyl-terminal hydrolase isozyme L1																																									A
Ubiquitin-conjugating enzyme E2 isoforms																																A			a
DNA/RNA-binding, transcription, translation
Nucleic acid-binding proteins
Aryl hydrocarbon receptor nuclear translocator 2	/																																					a
C-terminal-binding protein 1 (CtBP1)																				a															A
Transcription regulators
Histone-binding protein RBBP4	/													A
hnRNP A/B	/																																								a
Myc box dependent interacting protein1	/																																		A
SET translocation	/																															a
TAR DNA-binding protein 43	/																A						A
Transcriptional activator protein Pur-alpha	/	a						A						A			A						A												A			A
Transcriptional activator protein Pur-beta	/	a															A																								A
RNA processing and transport
hnRNP A1	/																a
hnRNP A2/B1	/	A	a														A	a
hnRNP A3	/							A						a			A
hnRNP C1/C2	/													A
hnRNP F	/
hnRNP G	/																						A
hnRNP H	/	A	a																				A
hnRNP H2	/	a																					A
hnRNP H3	/										A						A
hnRNP K	/	a						A
hnRNP L	/	a						A												a
P37 AUF1	/							A
Poly(rC)-binding protein isoforms	/	a												A			A																								a
Protein synthesis
Elongation factor Tu, mitochondrial	/													A						a																											A
Eukaryotic translation elongation factor 1 beta 2	/																																		A
Eukaryotic translation initiation factor 4B	/																a
Nucleophosmin		a																		a
ribosomal protein S22, 28S, mitochondrial														A
ribosomal protein SA, 40S																				a
Tu translation elongation factor											A																								A
Signal transduction
Ion channels
Voltage-dependent anion-selective channel protein 1	/	A	a								a			A			A			a			a									a			A
Voltage-dependent anion-selective channel protein 2	/	a												A			A						a
Kinases, phosphatases and regulators
Calcium/calmodulin-dependent protein kinase II, beta	x				a
Dual specificity mitogen-activated protein kinase kinase 1	x																			a
Dual specificity phosphatase 3																																			A
MAP2K1																																			A
Pdxp	/																												a						A
Phosphatidylethanolamine binding protein isoforms	/	a																								A									a
Protein phosphatase 1 catalytic subunit alpha isoform																																			A
Pyridoxal phosphate phosphatase																																									a
Serine/threonine-protein phosphatase 2A subunits																																			A			a
Serine/threonine-protein phosphatase PP1 subunits																																															a
GTPases and regulators
GTP-binding nuclear protein Ran	/																									A
Guanine nucleotide-binding protein G(i) subunit alpha-2	/																																								a
Guanine nucleotide-binding protein G(o) subunit alpha	/																A						a			A	a								A			A	a		a
Guanine nucleotide-binding protein subunit beta-2-like 1	/																A
Rho GDP-dissociation inhibitor 1	/																																								A
Transducin alpha-1 chain (Guanine nucleotide-binding protein G(t) subunit alpha-1)	x																																					A
Transducin beta chain (Guanine nucleotide-binding protein subunit beta) isoforms								A																					a									a			A			a
Ca2+ binding proteins
Calmodulin	/																																								A
Protein KIAA1045	/																																														a
Chaperones, heat shock proteins
DnaJ isoforms	/																						a
ERP57																										a						a						A	a		A						a
Heat shock protein 40 kDa	/																																		A
Heat shock protein 60 kDa isoforms	/	a																											A			a			A
Heat shock protein 70 kDa	/																									A									a
Heat shock protein 71 kDa	/																																					A
Heat shock protein 8	/																									A
Heat shock protein 84	/																												A
Heat shock protein A																										A
Protein disulfide-isomerase A3	/																															a
TCP1 chaperonins		a			a															a						A						A
Regulatory proteins
Enolase isoforms	/	a									a																					A			A			A	a		A			a			a
Glyceraldehyde-3-phosphate dehydrogenase								A									A												A	a		A	a		A			a						a
Interferon-1/13 alpha																																									a
Lamin-A																				a
NDRG1	/																																		A
NDRG2	/																												a			A									A
Parathymosin	/																																								A
Peroxiredoxin isoforms	/																									A						A	a								A						a
Platelet-activating factor acetylhydrolase IB subunit beta	/																															a
Mitochondria, energy metabolism
3-hydroxyisobutyryl-CoA hydrolase, mitochondrial	/																																		A						a
3-oxoacid CoA transferase	/																															a			A	a
Acetyl-CoA acetyltransferase, mitochondrial	/																A
Acyl-CoA dehydrogenase	/																									A
Acyl-CoA thioesterase 7	/																																		A
Alcohol dehydrogenase [NADP+]														A
Aldehyde dehydrogenase isoforms																																			a
Aldose reductase isoforms	/																												A	a		A			A			a			a
ATP synthase isoforms	/	a						A			a			A			A			A	a					A	a
Coiled-coil-helix-coiled-coil-helix domain-containing protein 3, mitochondrial	/	a																					a
Complement component 1 Q subcomponent-binding protein, mitochondrial	/																			a
Cysteine desulfurase, mitochondrial	/																																														A
Dihydrolipoamide S-succinyltransferase, mitochondrial	/	a
Dihydrolipoyllysine-residue succinyltransferase component of 2-oxoglutarate dehydrogenase complex, mitochondrial	/																						A
Electron transfer flavoprotein subunit isoforms, mitochondrial	/																																											a
Enoyl-CoA hydratase	/	a																					a
Fructose-bisphosphate aldolase isoforms	/	A	a					A			A	a		A			A									A	a		A			a			A			A	a		a			a
Fumarate hydratase	/																																		A
Fumarylacetoacetate hydrolase domain-containing protein isoforms	/																						a												A
Glutamate dehydrogenase 1, mitochondrial	/																A			a
Glutaredoxin-3	/																																											a
Isocitrate dehydrogenase isoforms	/	a												A			A									A	a								A			A	a		a						A
Lactate dehydrogenase isoforms	/	a																														a			A			A	a		A	a					a
Malate dehydrogenase isoforms	/	a															A															A	a		A			a			a
Methylglutaconyl-CoA hydratase, mitochondrial	/													A	a		A
Methylmalonate-semialdehyde dehydrogenase [acylating], mitochondrial	/																			a
NADH dehydrogenase isoforms		A			a			A
NADH-ubiquinone oxidoreductase 75 kDa subunit																	a
Ornithine aminotransferase, mitochondrial																																															a
P32-RACK (Complement component 1, q subcomponent binding protein)	x										a
Phosphoglycerate kinase isoforms											a															a			A						A												A	a
Phosphoglycerate mutase 1		a																					a						A			A									a			a
Pyruvate dehydrogenase isoforms	/	A	a		a			A			A	a					A			A			A	a					A
Pyruvate kinase isoforms	/																						A												A
Sorbitol dehydrogenase	/																																					a
Succinate/malate CoA ligase beta subunit isoforms	/																			a															A
Sulfite oxidase, mitochondrial	/																																					A
Sulfurtransferase	/																												a
Triosephosphate isomerase	/																															A	a		A			a			a
Glial proteins
Glutamine synthetase		a						A			A			A						A	a		A			a			A			a			A												A	a
Small molecule biochemistry
20-beta-hydroxysteroid dehydrogenase-like																																a
Aflatoxin aldehyde reductase	/																															a
Aminoacylase-1A	/																																											a
Aspartate aminotransferase isoforms	/	a																																	A						a						a
Citrate synthase																																			A
Creatine kinase B-type																																A
Dihydropteridine reductase																							a
Dimethylarginine dimethylaminohydrolase isoforms																										a						a									A						a
Ester hydrolase C11orf54 homolog																																						a
Flavin reductase isoforms																																						a
Glutamate dehydrogenase 1 variant											a
Glutathione S-transferase isoforms																																			A			a
Glyoxalase I																																a
Guanine deaminase																																			A
Hydroxypyruvate isomerase homolog																																			A
Hypoxanthine-guanine phosphoribosyltransferase																																A	a		A
Inorganic pyrophosphatase																																												a
Inositol-3-phosphate synthase																																A
Monoglyceride lipase	/																												A			a									a
Nitrilase homologs	/																												a						A						a
Nucleoside diphosphate kinase isoforms	/																												A	a					a												a
Phosphoglycolate phosphatase	/																																					a
Prostaglandin reductase 2																																												a
Pyridoxal kinase																																						a			A						a
Pyrophosphatase																										A
Pyrroline-5-carboxylate reductase 3																													A
Ribose-phosphate pyrophosphokinase 1														A
S-adenosylmethionine synthetase isoforms																																A	a
Selenophosphate synthetase																																			A
Sialic acid synthase																																									a
Superoxide dismutase																										a
Others, unknown
Hemoglobin subunits																													a
Low density lipoprotein receptor-related protein associated protein 1	x																												A
UTP--glucose-1-phosphate uridylyltransferase																																												a
* Gerbils (n=6 per group) received bilateral local injections of SKF38393 or SKF83959 into the auditory cortex and were decapitated 24 h later. Synaptic junctional protein-enriched (SP) and triton-soluble protein (TP) fractions from the auditory cortex (AC), frontal cortex (FC), hippocampus (HC), and striatum (ST) were analysed using 2D gel electrophoretic separation. Differentially regulated spo…
