# Supplementary material for: Differential effects of dopamine signalling on long-term memory formation and consolidation in rodent brain
Source: Proteome Sci. 2015 Mar 18;13:13. doi: 10.1186/s12953-015-0069-2 (PMC4387680; doi:10.1186/s12953-015-0069-2)
Supplement: Additional file 2: Table S2. — Proteins identified in differentially regulated spots. [file 12953_2015_69_MOESM2_ESM.xls]

## Sheet: Table S2
Reichenbach et al.
Table S2 Proteins identified in differentially regulated spots (for details, see footnote of Table S1, Additional file 1).
UniProt protein name	UniProt Accession-No.	Agonist_Region_Fraction	Spot-No.	Regulation	Mascot Probability Score	Peptides	Mr exp. [kDa]	pI exp.	Mr theoret. [kDa]	pI theoret.	Protein name according to Table S1 (Additional file 1)
14-3-3 beta/alpha-	1433B_BOVIN	SKF83959_FC_TP	2208	1.54828	293.3	4	25.5	5.1	28.1	4.6	14-3-3 proteins
14-3-3 beta/alpha-	1433B_BOVIN	SKF83959_FC_TP	6204	0.576545	262.6	5	27	5.8	28.1	4.6	14-3-3 proteins
14-3-3 beta/alpha-	1433B_BOVIN	SKF83959_HC_TP	2214	0.29045	714.4	5	28	4.8	28.1	4.6	14-3-3 proteins
beta/alpha-14-3-3	1433B_RAT	SKF38393_AC_TP	1112	3.5674	88	2	25	4.7	28.1	4.81	14-3-3 proteins
14-3-3 epsilon	1433E_BOVIN	SKF83959_AC_SP	217	4.67736	221.6	3	29	4	29.2	4.5	14-3-3 proteins
14-3-3 epsilon	1433E_BOVIN	SKF83959_FC_TP	6207	0.463616	475	8	28	5.8	29.2	4.5	14-3-3 proteins
14-3-3 epsilon	1433E_BOVIN	SKF83959_HC_TP	3312	0.713855	788.4	12	29	5.2	29.2	4.5	14-3-3 proteins
14-3-3 eta	1433F_BOVIN	SKF83959_HC_TP	2214	0.29045	736.5	8	28	4.8	28.2	4.7	14-3-3 proteins
eta-14-3-3	1433F_RAT	SKF38393_AC_TP	1112	3.5674	65	3	25	4.7	28.2	4.81	14-3-3 proteins
14-3-3 gamma	1433G_BOVIN	SKF83959_FC_TP	5201	0.703658	358.8	2	26	5.8	28.2	4.7	14-3-3 proteins
14-3-3 gamma	1433G_BOVIN	SKF83959_HC_TP	2214	0.29045	586.6	4	28	4.8	28.2	4.7	14-3-3 proteins
gamma-14-3-3	1433G_RAT	SKF38393_AC_TP	1112	3.5674	101	3	25	4.7	28.3	4.8	14-3-3 proteins
14-3-3 theta	1433T_BOVIN	SKF83959_HC_TP	2214	0.29045	627.7	6	28	4.8	27.7	4.5	14-3-3 proteins
14-3-3 theta	1433T_BOVIN	SKF83959_ST_TP	1109	0.705383	150.3	2	20	4.8	27.7	4.5	14-3-3 proteins
14-3-3 theta	1433T_BOVIN	SKF83959_ST_TP	3208	0.521048	161.7	2	28	5.4	27.7	4.5	14-3-3 proteins
14-3-3 theta	1433T_MOUSE	SKF83959_FC_TP	5201	0.703658	410.7	3	26	5.8	27.8	4.5	14-3-3 proteins
14-3-3 zeta/delta	1433Z_BOVIN	SKF83959_FC_TP	2208	1.54828	123.8	2	25.5	5.1	27.7	4.6	14-3-3 proteins
14-3-3 zeta/delta	1433Z_BOVIN	SKF83959_FC_TP	5201	0.703658	620.7	9	26	5.8	27.7	4.6	14-3-3 proteins
14-3-3 zeta/delta	1433Z_BOVIN	SKF83959_FC_TP	6207	0.463616	228.5	2	28	5.8	27.7	4.6	14-3-3 proteins
14-3-3 zeta/delta	1433Z_BOVIN	SKF83959_HC_TP	2214	0.29045	852.6	14	28	4.8	27.7	4.6	14-3-3 proteins
14-3-3 zeta/delta	1433Z_BOVIN	SKF83959_HC_TP	3312	0.713855	448.3	5	29	5.2	27.7	4.6	14-3-3 proteins
14-3-3 zeta/delta	1433Z_BOVIN	SKF83959_ST_TP	1109	0.705383	355.1	4	20	4.8	27.7	4.6	14-3-3 proteins
14-3-3 zeta/delta	1433Z_BOVIN	SKF83959_ST_TP	3208	0.521048	267.5	4	28	5.4	27.7	4.6	14-3-3 proteins
zeta/delta-14-3-3	1433Z_MOUSE	SKF38393_AC_TP	1112	3.5674	90	2	25	4.7	27.8	4.73	14-3-3 proteins
Serine/threonine-protein phosphatase 2A 65 kDa regulatory subunit A alpha isoform	2AAA_MOUSE	SKF83959_AC_TP	3801	0.653786	561.7	9	72	5.15	65.3	4.9	Serine/threonine-protein phosphatase 2A subunits
NFS1 nitrogen fixation 1	A0FF47_MUSSP	SKF38393_ST_TP	8501	3.62453	65.32	1	50	7.4	43.21	9.5	Citrate synthase
Lactate dehydrogenase B	A0FH34_BOSMU	SKF38393_ST_TP	4304	2.17295	129.98	2	36	5.7	36.72	6.01	Lactate dehydrogenase isoforms
Lactate dehydrogenase B	A0FH35_BOSMU	SKF38393_ST_TP	5406	1.42644	613.61	13	36	6	36.73	6.01	Lactate dehydrogenase isoforms
Actin alpha	A0JPJ4_RAT	SKF38393_AC_TP	4404	0.448889	58.45	1	37	5.7	41.99	5.11	Actin isoforms
Actin alpha	A0JPJ4_RAT	SKF38393_ST_TP	7407	1.4553	64.24	1	37	7.4	41.99	5.11	Actin isoforms
Actin alpha	A0JPJ4_RAT	SKF38393_ST_TP	5511	1.62581	120.25	2	50	6	41.99	5.11	Actin isoforms
14-3-3 gamma	A0JPM0_RAT	SKF38393_FC_TP	814	0.315922	238.84	4	37	4.2	28.28	4.65	14-3-3 proteins
14-3-3 gamma	A0JPM0_RAT	SKF38393_FC_TP	215	0.487634	121.13	2	30	4	28.28	4.65	14-3-3 proteins
14-3-3 gamma	A0JPM0_RAT	SKF38393_HC_TP	2203	0.204268	230.91	4	26	4.2	28.28	4.65	14-3-3 proteins
Ubiquitin-conjugating enzyme E2 variant 2 mRNA	A0M8W4_HUMAN	SKF38393_HC_TP	7007	7.94303	52	4	17	7.2	16.4	7.79	Ubiquitin-conjugating enzyme E2 isoforms
Ubiquitin-conjugating enzyme E2 variant 2	A0M8W4_HUMAN	SKF38393_ST_TP	8008	0.47213	52.31	1	17	8	16.35	9.01	Ubiquitin-conjugating enzyme E2 isoforms
Actin beta	A0S012_CEREL	SKF38393_AC_TP	3201	0.402919	54	1	35	5.1	25.7	5.09	Actin isoforms
Glyceraldehyde-3-phosphate dehydrogenase	A0SNU7_PIG	SKF38393_HC_SP	8009	1.73585	44.56	1	26	6.7	27.81	6.86	Glyceraldehyde-3-phosphate dehydrogenase
Glyceraldehyde-3-phosphate dehydrogenase	A0SNU7_PIG	SKF38393_ST_TP	5406	1.42644	89.82	2	36	6	27.81	6.86	Glyceraldehyde-3-phosphate dehydrogenase
Glyceraldehyde-3-phosphate dehydrogenase	A0SNU7_PIG	SKF38393_ST_TP	7410	2.10387	101.18	1	37	7	27.81	6.86	Glyceraldehyde-3-phosphate dehydrogenase
Hypoxanthine phosphoribosyltransferase 1	A0SNU9_PIG	SKF38393_ST_TP	6101	3.41441	182.77	4	26	6.3	24.54	6.35	Hypoxanthine-guanine phosphoribosyltransferase
Tyrosine 3-monooxygenase	A0SNV3_PIG	SKF38393_FC_TP	1202	0.470021	215.77	5	26	4.3	19.96	4.38	14-3-3 proteins
Tyrosine 3-monooxygenase	A0SNV3_PIG	SKF38393_HC_TP	5001	0.281998	133.72	3	20	5.2	19.96	4.38	14-3-3 proteins
Tyrosine 3-monooxygenase	A0SNV3_PIG	SKF38393_ST_TP	2205	1.33577	218.57	1	26	5.1	19.96	4.38	14-3-3 proteins
NBR-B	A1A4N9_BOVIN	SKF38393_FC_TP	8012	2.17489	115.08	3	17	8.8	17.31	9.02	Nucleoside diphosphate kinase isoforms
Actin beta	A1E0X2_LAGAC	SKF38393_ST_TP	1503	2.10415	506.83	8	50	4.8	40.61	5.51	Actin isoforms
Actin beta	A1E0X2_LAGAC	SKF38393_ST_TP	7506	1.57445	213.72	2	50	7.3	40.61	5.51	Actin isoforms
Voltage-dependent anion channel 1	A1L125_RAT	SKF38393_AC_SP	6410	2.1714	46.44	1	39	8	30.74	9.22	Voltage-dependent anion-selective channel protein 1
hnRNP H1	A1L1J1_RAT	SKF38393_AC_SP	5606	0.859897	77.51	2	50	6	47.03	5.91	hnRNP H
hnRNP H2	A1L400_HUMAN	SKF38393_AC_SP	3705	0.601249	56.4	1	50	5.6	49.26	5.89	hnRNP H2
hnRNP H2	A1L400_HUMAN	SKF38393_AC_SP	5606	0.859897	76.38	1	50	6	49.23	5.87	hnRNP H2
Annexin 5	A1L5B6_BOVIN	SKF38393_ST_TP	1416	2.2668	48.44	1	32	5.1	36.05	4.78	Annexin A5
Tropomyosin beta	A1X899_PIG	SKF38393_ST_TP	310	1.87669	131.37	2	28	4.3	33.33	4.47	Tropomyosin isoforms
Tropomyosin beta	A1X899_PIG	SKF38393_ST_TP	2205	1.33577	58.72	1	26	5.1	33.33	4.47	Tropomyosin isoforms
Dual specificity phosphatase 3	A2A4Z8_MOUSE	SKF38393_ST_TP	4309	1.85374	96.37	2	30	5.7	20.46	6.09	Dual specificity phosphatase 3
Dual specificity phosphatase 3	A2A4Z8_MOUSE	SKF38393_ST_TP	5009	5.25654	251.78	3	19	6.2	20.46	6.09	Dual specificity phosphatase 3
Acyl-CoA thioesterase 7	A2A8K9_MOUSE	SKF38393_ST_TP	7410	2.10387	303.36	5	37	7	41.59	8.78	Acyl-CoA thioesterase 7
Nuclear distribution gene C homolog	A2A9F5_MOUSE	SKF38393_HC_TP	4404	6.79211	57.46	1	40	4.2	38.33	5.03	Nuclear distribution gene C homolog
Growth factor receptor bound protein 2	A2AAH7_MOUSE	SKF38393_HC_SP	6007	1.48739	349.66	8	27	5.4	23.57	6.36	Growth factor receptor bound protein 2
Actin gamma	A2ACI7_MOUSE	SKF38393_ST_TP	4501	1.54488	296.12	6	40	5.6	32.6	5.02	Actin isoforms
Synapsin 1	A2AE14_MOUSE	SKF38393_ST_TP	5615	1.60168	64.06	1	60	6.3	69.99	10.33	Synapsin-1
Synaptosomal-associated protein 25	A2AIC2_MOUSE	SKF38393_FC_TP	1202	0.470021	364.6	7	26	4.3	23.3	4.5	Synaptosomal-associated protein 25 (SNAP25)
hnRNP H3	A2AL12_MOUSE	SKF38393_ST_SP	8207	2.17724	406.44	10	37	9	34.45	9.73	hnRNP H3
Aflatoxin aldehyde reductase	A2AMV3_MOUSE	SKF38393_HC_TP	7301	0.547838	181	3	36	6.7	40.6	8.36	Aflatoxin aldehyde reductase
Capping protein (Actin filament) muscle Z-line, beta	A2AMV7_MOUSE	SKF38393_HC_TP	6204	0.26381	563.83	11	30	5.5	33.75	6.01	F-actin-capping protein subunit isoforms
N-ethylmaleimide sensitive fusion protein attachment protein beta	A2AP24_MOUSE	SKF38393_HC_TP	5302	0.559109	53.95	1	30	5.1	33.54	5.21	NSF attachment protein isoforms
Pyruvate dehydrogenase complex, component X	A2AWH6_MOUSE	SKF38393_ST_SP	3501	0.585822	344.28	7	50	5.3	53.97	8.78	Pyruvate dehydrogenase isoforms
SET translocation	A2BE93_MOUSE	SKF38393_HC_TP	2003	0.153673	56.85	2	22	4.7	24.91	5.3	SET translocation
Dimethylarginine dimethylaminohydrolase 2	A2BEZ7_HUMAN	SKF38393_HC_TP	5001	0.281998	275.16	5	20	5.2	29.63	5.61	Dimethylarginine dimethylaminohydrolase isoforms
Tubulin	A2BFA2_HUMAN	SKF38393_HC_TP	4702	0.547197	274	13	50	5.5	49.8	4.79	Tubulin isoforms
Tubulin	A2BFA2_HUMAN	SKF38393_HC_TP	7603	0.398014	213	13	49	6.8	49.8	4.79	Tubulin isoforms
Tubulin	A2BFA2_HUMAN	SKF38393_ST_TP	4512	1.54459	143.52	3	50	5.8	49.8	4.65	Tubulin isoforms
Tubulin	A2BFA2_HUMAN	SKF38393_ST_TP	5504	3.51169	99.99	2	50	5.8	49.8	4.65	Tubulin isoforms
Tubulin	A2BFA2_HUMAN	SKF38393_ST_TP	5508	3.90278	117.88	3	50	6	49.8	4.65	Tubulin isoforms
Proteasome (Prosome, macropain) subunit beta type 6	A2CFA7_MOUSE	SKF38393_HC_SP	1003	1.52638	174.25	3	25	4.2	25.36	4.83	Proteasome subunit isoforms
PACSIN1 protein	A2VCM5_HUMAN	SKF38393_HC_TP	7301	0.547838	89	1	36	6.7	35	5.15	PACSIN1 protein (Syndapin 1)
PDIA3	A5D7E8_BOVIN	SKF38393_HC_TP	4702	0.547197	65	3	35	5.8	37.5	6.66	Protein disulfide-isomerase A3
NAPA	A5D7S0_BOVIN	SKF38393_AC_TP	3201	0.402919	47	1	35	5.1	33.2	5.23	NAPA
Tubulin	A5D906_HUMAN	SKF38393_AC_TP	3201	0.402919	379	8	35	5.1	27.9	4.72	Tubulin isoforms
Glyceraldehyde 3-phosphate dehydrogenase	A6H6A8_MOUSE	SKF38393_HC_TP	9602	5.86256	334	6	40	9	35.8	8.44	Glyceraldehyde-3-phosphate dehydrogenase
hnRNP A2	A7VJC1_RAT	SKF38393_AC_SP	9310	0.340125	477.2	9	35	8	37.748	8.97	hnRNP A2/B1
Hypoxanthine-guanine phosphoribosyltransferase	A7X8X3_RABIT	SKF38393_HC_TP	7113	0.211016	203	8	23	6.4	24.6	6.21	Hypoxanthine-guanine phosphoribosyltransferase
Hypoxanthine-guanine phosphoribosyltransferase	A7X8X3_RABIT	SKF38393_HC_TP	6110	3.10345	192	8	22	6.4	24.6	6.21	Hypoxanthine-guanine phosphoribosyltransferase
Chaperonin containing TCP1, subunit 5 (epsilon) (CCT5), mRNA	A8JZY8_HUMAN	SKF38393_HC_TP	3711	1.68691	206	11	55	5.4	59.7	5.45	TCP1 chaperonins
ATP synthase subunit alpha, mitochondrial	A8K092_HUMAN	SKF38393_AC_TP	5705	1.28977	121	3	50	6.4	54.5	8.25	ATP synthase isoforms
ATP synthase subunit alpha	A8K092_HUMAN	SKF38393_AC_TP	8603	0.176102	806	15	50	7.8	54.5	8.25	ATP synthase isoforms
Chaperonin containing TCP1, subunit 2 (beta) (CCT2),mRNA	A8K402_HUMAN	SKF38393_AC_TP	5705	1.28977	84	3	50	6.4	57.5	6.01	TCP1 chaperonins
Dihydropyrimidinase-like 2 (DPYSL2), mRNA	A8K5H2_HUMAN	SKF38393_AC_TP	4804	5.11899	474	10	70	5.3	62.3	5.95	Dihydropyrimidinase-related protein isoforms
Dihydropyrimidinase-like 2 (DPYSL2), mRNA	A8K5H2_HUMAN	SKF38393_HC_TP	3711	1.68691	240	10	55	5.4	62.3	5.95	Dihydropyrimidinase-related protein isoforms
Dihydropyrimidinase-like 2 (DPYSL2), mRNA	A8K5H2_HUMAN	SKF38393_ST_TP	3908	2.20753	265	10	75	5.9	62.297	5.95	Dihydropyrimidinase-related protein isoforms
Methionine adenosyltransferase II, beta (MAT2B),	A8K7A4_HUMAN	SKF38393_HC_TP	6301	3.38575	69	1	36	6.2	36.4	6.32	S-adenosylmethionine synthetase isoforms
Methionine adenosyltransferase II, beta (MAT2B),	A8K7A4_HUMAN	SKF38393_HC_TP	7301	0.547838	66	1	36	6.7	36.4	6.32	S-adenosylmethionine synthetase isoforms
Fructose-bisphosphate aldolase	A8MVZ9_HUMAN	SKF38393_HC_SP	4408	4.09	108	3	36	6	36.3	7.61	Fructose-bisphosphate aldolase isoforms
Fructose-bisphosphate aldolase	A8MVZ9_HUMAN	SKF38393_HC_TP	7301	0.547838	45	1	36	6.7	36.3	7.61	Fructose-bisphosphate aldolase isoforms
Glutamine Synthetase	A8YXX4_HUMAN	SKF38393_HC_TP	7603	0.398014	171	4	49	6.8	42.1	6.43	Glutamine synthetase
Aspartate aminotransferase, cytoplasmic	AATC_MOUSE	SKF83959_FC_TP	8403	0.482419	404.7	6	37.5	7.3	46.2	6.8	Aspartate aminotransferase isoforms
Aspartate aminotransferase, cytoplasmic	AATC_MOUSE	SKF83959_ST_TP	5502	0.403226	97.7	2	40	5.6	46.2	6.8	Aspartate aminotransferase isoforms
Aspartate aminotransferase	AATM_MOUSE	SKF38393_AC_SP	2501	0.190309	61	1	40	5.1	47.4	9.13	Aspartate aminotransferase isoforms
Actin, cytoplasmic 1	ACTB_BOVIN	SKF83959_FC_SP	1307	4.19855	143.9	2	41	5.1	41.7	5.2	Actin isoforms
Actin, cytoplasmic 1	ACTB_BOVIN	SKF83959_FC_TP	1404	1.76005	153.6	2	36	4.55	41.7	5.2	Actin isoforms
Actin, cytoplasmic 1	ACTB_BOVIN	SKF83959_FC_TP	1504	1.80052	136.4	3	39	4.2	41.7	5.2	Actin isoforms
Actin, cytoplasmic 1	ACTB_BOVIN	SKF83959_FC_TP	4609	1.63348	84.2	2	50	5.6	41.7	5.2	Actin isoforms
Actin, cytoplasmic 1	ACTB_BOVIN	SKF83959_HC_SP	403	0.360956	443.6	7	44	3.2	41.7	5.2	Actin isoforms
Actin, cytoplasmic 1	ACTB_BOVIN	SKF83959_ST_TP	5502	0.403226	269.9	5	40	5.6	41.7	5.2	Actin isoforms
Actin, cytoplasmic 1	ACTB_BOVIN	SKF83959_ST_TP	6412	2.04077	227.5	5	40	6	41.7	5.2	Actin isoforms
Actin, cytoplasmic 2	ACTG_BOVIN	SKF83959_AC_SP	1409	2.28275	623.2	12	40	4.6	41.7	5.2	Actin isoforms
Actin, cytoplasmic 2	ACTG_BOVIN	SKF83959_AC_SP	2507	1.39639	1128.4	18	40	5	41.8	5.2	Actin isoforms
Actin, cytoplasmic 2	ACTG_BOVIN	SKF83959_ST_TP	2517	2.55633	265.7	5	40	5.2	41.8	5.2	Actin isoforms
Centractin beta	ACTY_MOUSE	SKF83959_HC_SP	5403	0.414799	444.4	8	47	5.9	42.3	6	Centractin isoforms
Aminoacylase-1A	ACY1A_RAT	SKF83959_HC_TP	4503	0.486025	168.8	4	42	5.2	45.8	6	Aminoacylase-1A
Alpha-internexin	AINX_MOUSE	SKF38393_AC_SP	1601	2.38599	95	3	55	4.6	55.7	5.23	Internexin alpha
Alcohol dehydrogenase [NADP+]	AK1A1_RAT	SKF83959_AC_SP	5309	1.4752	83.6	2	37	6	36.5	7	Alcohol dehydrogenase [NADP+]
Alcohol dehydrogenase [NADP+]	AK1A1_RAT	SKF83959_FC_TP	7406	0.259953	301.4	7	37	6.6	36.5	7	Alcohol dehydrogenase [NADP+]
Fructose-bisphosphate aldolase A	ALDOA_HUMAN	SKF83959_AC_SP	6403	1.5239	236.9	4	38	6.25	39.4	9.2	Fructose-bisphosphate aldolase isoforms
Fructose-bisphosphate aldolase A	ALDOA_HUMAN	SKF83959_AC_TP	7304	0.331233	145.3	4	36	6.7	39.4	9.2	Fructose-bisphosphate aldolase isoforms
Fructose-bisphosphate aldolase A	ALDOA_MOUSE	SKF83959_AC_TP	7311	0.575652	1316.4	16	39	7.2	39.3	9.2	Fructose-bisphosphate aldolase isoforms
Fructose-bisphosphate aldolase A	ALDOA_MOUSE	SKF83959_FC_SP	6304	1.73805	960.1	12	42	6.85	39.3	9.2	Fructose-bisphosphate aldolase isoforms
Fructose-bisphosphate aldolase A	ALDOA_MOUSE	SKF83959_FC_TP	8403	0.482419	967.6	14	37.5	7.3	39.3	9.2	Fructose-bisphosphate aldolase isoforms
Fructose-bisphosphate aldolase A	ALDOA_MOUSE	SKF83959_FC_TP	8401	0.582678	231.2	5	37	7.2	39.3	9.2	Fructose-bisphosphate aldolase isoforms
Fructose-bisphosphate aldolase A	ALDOA_MOUSE	SKF83959_HC_TP	7421	0.625336	608	10	36	6.8	39.3	9.2	Fructose-bisphosphate aldolase isoforms
Fructose-bisphosphate aldolase B	ALDOB_HUMAN	SKF83959_FC_TP	8401	0.582678	88.7	2	37	7.2	39.4	9	Fructose-bisphosphate aldolase isoforms
Fructose-bisphosphate aldolase C	ALDOC_HUMAN	SKF83959_FC_TP	8401	0.582678	302.9	5	37	7.2	39.4	6.5	Fructose-bisphosphate aldolase isoforms
Fructose-bisphosphate aldolase C	ALDOC_MACFA	SKF83959_FC_TP	5505	0.424366	367.4	6	38.5	5.85	39.4	6.5	Fructose-bisphosphate aldolase isoforms
Fructose-bisphosphate aldolase C	ALDOC_MOUSE	SKF83959_AC_TP	4406	2.19634	503.8	5	41	5.5	39.4	6.8	Fructose-bisphosphate aldolase isoforms
Fructose-bisphosphate aldolase C	ALDOC_MOUSE	SKF83959_FC_TP	8403	0.482419	754.8	11	37.5	7.3	39.4	6.8	Fructose-bisphosphate aldolase isoforms
Fructose-bisphosphate aldolase C	ALDOC_MOUSE	SKF83959_HC_TP	7606	0.608428	207.1	4	48	6.5	39.4	6.8	Fructose-bisphosphate aldolase isoforms
Fructose-bisphosphate aldolase C	ALDOC_RAT	SKF83959_AC_TP	7311	0.575652	1298.4	17	39	7.2	39.3	6.8	Fructose-bisphosphate aldolase isoforms
Fructose-bisphosphate aldolase C	ALDOC_RAT	SKF83959_FC_TP	7414	0.430994	1280.2	17	38	6.7	39.3	6.8	Fructose-bisphosphate aldolase isoforms
Fructose-bisphosphate aldolase C	ALDOC_RAT	SKF83959_FC_TP	6411	0.533239	989.6	14	38	6.35	39.3	6.8	Fructose-bisphosphate aldolase isoforms
Aldose reductase	ALDR_BOVIN	SKF83959_FC_TP	6409	0.674528	117.1	2	36	6.35	35.9	5.7	Aldose reductase isoforms
Aldose reductase	ALDR_RAT	SKF83959_AC_TP	7304	0.331233	378.7	6	36	6.7	35.8	6.3	Aldose reductase isoforms
Aldose reductase	ALDR_RAT	SKF83959_AC_TP	6205	0.463251	163.5	3	37	6	35.8	6.3	Aldose reductase isoforms
Aryl hydrocarbon receptor nuclear translocator 2	ARNT2_HUMAN	SKF83959_AC_TP	3801	0.653786	94.1	3	72	5.15	78.6	6.3	Aryl hydrocarbon receptor nuclear translocator 2
ATP synthase subunit d, mitochondrial	ATP5H_HUMAN	SKF83959_HC_SP	2011	2.21069	214	4	19	5.3	18.5	5.1	ATP synthase isoforms
ATP synthase subunit alpha, mitochondrial	ATPA_HUMAN	SKF38393_AC_SP	8705	0.256978	754	26	52	7.4	59.8	9.16	ATP synthase isoforms
ATP synthase subunit alpha, mitochondrial	ATPA_MOUSE	SKF83959_FC_SP	6411	1.75385	1880.2	29	52	7	59.7	9.7	ATP synthase isoforms
ATP synthase subunit alpha, mitochondrial	ATPA_MOUSE	SKF83959_HC_SP	7519	0.400077	1623.4	26	52	7.35	59.7	9.7	ATP synthase isoforms
ATP synthase subunit alpha, mitochondrial	ATPA_MOUSE	SKF83959_HC_SP	6718	4.67385	1067.4	15	75	6.8	59.7	9.7	ATP synthase isoforms
ATP synthase subunit beta, mitochondrial	ATPB_HUMAN	SKF83959_AC_SP	616	1.96793	139.3	3	50	4.1	56.5	5.1	ATP synthase isoforms
Methylglutaconyl-CoA hydratase, mitochondrial	AUHM_MOUSE	SKF83959_AC_SP	9309	0.387721	630.5	11	37	9.3	33.4	10.3	Methylglutaconyl-CoA hydratase, mitochondrial
Methylglutaconyl-CoA hydratase, mitochondrial	AUHM_MOUSE	SKF83959_AC_SP	9203	1.87316	229.4	6	28	9	33.4	10.3	Methylglutaconyl-CoA hydratase, mitochondrial
Methylglutaconyl-CoA hydratase, mitochondrial	AUHM_MOUSE	SKF83959_FC_SP	7112	1.91848	809.3	12	28	8.15	33.4	10.3	Methylglutaconyl-CoA hydratase, mitochondrial
Fructose-bisphosphate aldolase	B1AQE0_MOUSE	SKF38393_AC_SP	5701	1.7245	391.9	8	50	5.8	39.4	6.67	Fructose-bisphosphate aldolase isoforms
Voltage-dependent anion channel 1	B1ASZ9_MOUSE	SKF38393_AC_SP	9208	0.358984	138.5	3	30	8.7	32.3	8.55	Voltage-dependent anion-selective channel protein 1
Fructose-bisphosphate, mRNA	B2R5R3_HUMAN	SKF38393_AC_SP	5601	0.745836	71.2	1	50	5.6	39.5	6.41	Fructose-bisphosphate aldolase isoforms
Flavin reductase	BLVRB_MOUSE	SKF83959_AC_TP	8101	0.475081	206	3	26	7.1	22.2	6.6	Flavin reductase isoforms
Complement component 1 Q subcomponent-binding protein, mitochondrial	C1QBP_RAT	SKF83959_HC_SP	205	0.783357	374.1	4	33	3.5	31	4.6	Complement component 1 Q subcomponent-binding protein, mitochondrial
Calmodulin	CALM_BOVIN	SKF83959_FC_TP	12	18.721	228.5	3	18	3.3	16.8	3.9	Calmodulin
Adenylyl cyclase-associated protein 2	CAP2_HUMAN	SKF83959_AC_TP	3704	0.312459	254.4	3	60	5.2	52.8	5.9	Adenylyl cyclase-associated protein 2
F-actin-capping protein subunit beta	CAPZB_BOVIN	SKF83959_HC_SP	3205	0.404362	539.5	14	31	5.5	33.7	6	F-actin-capping protein subunit isoforms
F-actin-capping protein subunit beta	CAPZB_MOUSE	SKF38393_AC_SP	2104	2.94	49	8	27	5.4	31.3	5.47	F-actin-capping protein subunit isoforms
Heat shock protein 60 kDa, mitochondrial	CH60_MOUSE	SKF38393_AC_SP	2810	0.436283	105	5	70	5.1	61	5.91	Heat shock protein 60 kDa isoforms
Coiled-coil-helix-coiled-coil-helix domain-containing protein 3, mitochondrial	CHCH3_MOUSE	SKF83959_ST_SP	7112	0.37583	346.6	5	26	7	26.3	9.3	Coiled-coil-helix-coiled-coil-helix domain-containing protein 3, mitochondrial
Coiled-coil-helix-coiled-coil-helix domain-containing protein 3, mitochondrial	CHCH3_MOUSE	SKF83959_ST_SP	6110	0.537175	231.6	4	27	6.3	26.3	9.3	Coiled-coil-helix-coiled-coil-helix domain-containing protein 3, mitochondrial
Charged multivesicular body protein 2a	CHM2A_MOUSE	SKF83959_ST_TP	4004	0.55725	285.7	2	11	5.5	25.1	5.7	Charged multivesicular body protein 2a
Ester hydrolase C11orf54 homolog	CK054_MOUSE	SKF83959_AC_TP	6205	0.463251	175.4	3	37	6	35	5.8	Ester hydrolase C11orf54 homolog
Clathrin light chain A	CLCA_BOVIN	SKF83959_AC_SP	405	3.17978	219.3	4	37	3.2	26.7	4.3	Clathrin light chain isoforms
Clathrin light chain A	CLCA_HUMAN	SKF83959_FC_SP	207	1.44362	348	7	35	3.9	27.1	4.3	Clathrin light chain isoforms
Clathrin light chain B	CLCB_BOVIN	SKF83959_FC_SP	207	1.44362	475.3	9	35	3.9	25.1	4.4	Clathrin light chain isoforms
Cofilin-1	COF1_MOUSE	SKF83959_HC_SP	8001	1.68995	601.5	7	15	7.3	18.5	9.1	Cofilin isoforms
Coronin-1A	COR1A_RAT	SKF83959_HC_SP	5602	0.444224	563.6	10	57	5.8	51	6	Coronin-1A
Crk-like protein	CRKL_HUMAN	SKF83959_FC_TP	5410	0.575036	152	3	36	6.2	33.8	6.3	Crk-like protein
C-terminal-binding protein 1	CTBP1_HUMAN	SKF83959_HC_SP	5403	0.414799	212.8	4	47	5.9	47.5	6.3	C-terminal-binding protein 1 (CtBP1)
Tyrosine 3-monooxygenase/tryptophan 5-monooxygenase activation protein zeta polypeptide	D0PNI1_HUMAN	SKF38393_AC_TP	1112	3.5674	87	3	25	4.7	27.7	4.73	14-3-3 proteins
Dynactin subunit 3	DCTN3_BOVIN	SKF83959_HC_SP	2011	2.21069	165.9	3	19	5.3	21.2	5.2	Dynactin subunit 3
N(G),N(G)-dimethylarginine dimethylaminohydrolase 1	DDAH1_RAT	SKF83959_FC_TP	3407	2.12662	224.6	4	36.5	5.2	31.4	5.7	Dimethylarginine dimethylaminohydrolase isoforms
N(G),N(G)-dimethylarginine dimethylaminohydrolase 2	DDAH2_HUMAN	SKF83959_ST_TP	3208	0.521048	800.5	13	36	5.4	31.4	5.7	Dimethylarginine dimethylaminohydrolase isoforms
Glutamate dehydrogenase 1, mitochondrial	DHE3_MOUSE	SKF83959_FC_SP	6411	1.75385	123.6	2	52	7	61.3	8.8	Glutamate dehydrogenase 1, mitochondrial
Glutamate dehydrogenase 1, mitochondrial	DHE3_MOUSE	SKF83959_HC_SP	7703	0.254121	450	10	67	6.9	61.3	8.8	Glutamate dehydrogenase 1, mitochondrial
Dihydropteridine reductase	DHPR_BOVIN	SKF83959_ST_SP	6110	0.537175	130.4	2	27	6.3	25.5	7.8	Dihydropteridine reductase
Dihydropteridine reductase	DHPR_HUMAN	SKF83959_ST_SP	7112	0.37583	172.3	3	26	7	25.8	7.8	Dihydropteridine reductase
Sorbitol dehydrogenase	DHSO_MOUSE	SKF83959_AC_TP	7311	0.575652	225.8	3	39	7.2	38.2	6.6	Sorbitol dehydrogenase
Disks large homolog 4	DLG4_MOUSE	SKF83959_ST_SP	5701	0.275134	111	2	75	5.6	80.4	5.5	Disks large homolog 4 (PSD-95)
DnaJ homolog subfamily B member 6	DNJB6_BOVIN	SKF83959_ST_SP	7112	0.37583	114.6	2	26	7	26.9	7.8	DnaJ isoforms
Dihydropyrimidinase-related protein 2	DPYL2_BOVIN	SKF83959_AC_TP	3801	0.653786	1837	22	72	5.15	62.2	5.9	Dihydropyrimidinase-related protein isoforms
Dihydropyrimidinase-related protein 2	DPYL2_BOVIN	SKF83959_HC_SP	5614	0.519971	1253	18	71	5.8	62.2	5.9	Dihydropyrimidinase-related protein isoforms
Dihydropyrimidinase-related protein 3	DPYL3_HUMAN	SKF83959_HC_SP	5614	0.519971	677.8	12	71	5.8	61.9	6	Dihydropyrimidinase-related protein isoforms
Dihydropyrimidinase-related protein 4	DPYL4_MOUSE	SKF83959_HC_SP	5614	0.519971	324.8	8	71	5.8	61.9	6.5	Dihydropyrimidinase-related protein isoforms
Dihydropyrimidinase-related protein 5	DPYL5_HUMAN	SKF83959_HC_SP	6611	0.174	146.2	3	69	6.35	61.4	6.8	Dihydropyrimidinase-related protein isoforms
Dihydropyrimidinase-related protein 5	DPYL5_HUMAN	SKF83959_HC_SP	7607	0.529352	521.7	10	66	6.6	61.4	6.8	Dihydropyrimidinase-related protein isoforms
Dihydropyrimidinase-related protein 5	DPYL5_HUMAN	SKF83959_HC_SP	7703	0.254121	809.5	14	67	6.9	61.4	6.8	Dihydropyrimidinase-related protein isoforms
Enoyl-CoA hydratase, mitochondrial	ECHM_MOUSE	SKF83959_ST_SP	7112	0.37583	141.3	2	26	7	31.5	9.7	Enoyl-CoA hydratase, mitochondrial
Enoyl-CoA hydratase, mitochondrial	ECHM_MOUSE	SKF83959_ST_SP	6110	0.537175	303.2	4	27	6.3	31.5	9.7	Enoyl-CoA hydratase, mitochondrial
Elongation factor Tu, mitochondrial	EFTU_MOUSE	SKF83959_AC_SP	5309	1.4752	1055.1	14	37	6	49.5	7.9	Elongation factor Tu, mitochondrial
Elongation factor Tu, mitochondrial	EFTU_MOUSE	SKF83959_HC_SP	5403	0.414799	508.3	8	47	5.9	49.5	7.9	Elongation factor Tu, mitochondrial
Elongation factor Tu, mitochondrial	EFTU_MOUSE	SKF83959_ST_TP	6412	2.04077	177.2	3	40	6	49.5	7.9	Elongation factor Tu, mitochondrial
Enolase alpha	ENOA_BOVIN	SKF83959_AC_TP	5502	1.41836	275.4	3	49	5.75	47.3	6.4	Enolase isoforms
Enolase alpha	ENOA_MOUSE	SKF83959_ST_TP	5502	0.403226	547	8	40	5.6	47.1	6.4	Enolase isoforms
Enolase alpha	ENOA_RAT	SKF83959_AC_TP	4301	0.531088	370.3	5	37	5.5	47.1	6.2	Enolase isoforms
Enolase alpha	ENOA_RAT	SKF83959_AC_TP	4708	1.72862	466.1	6	50	5.4	47.1	6.2	Enolase isoforms
Enolase alpha	ENOA_RAT	SKF83959_FC_TP	4609	1.63348	1016	19	50	5.6	47.1	6.2	Enolase isoforms
Enolase alpha	ENOA_RAT	SKF83959_HC_TP	7610	0.456987	785.8	13	50	6.5	47.1	6.2	Enolase isoforms
Enolase beta	ENOB_BOVIN	SKF83959_HC_TP	7606	0.608428	295.4	4	48	6.5	47.1	8.6	Enolase isoforms
Enolase gamma	ENOG_HUMAN	SKF83959_AC_TP	4708	1.72862	261	3	50	5.4	47.2	4.8	Enolase isoforms
Enolase gamma	ENOG_MOUSE	SKF83959_FC_TP	4609	1.63348	362.8	3	50	5.6	47.3	4.8	Enolase isoforms
Enolase gamma	ENOG_RAT	SKF83959_FC_TP	1404	1.76005	761.3	11	36	4.55	47.1	4.9	Enolase isoforms
Electron transfer flavoprotein subunit alpha, mitochondrial	ETFA_MOUSE	SKF83959_HC_TP	6320	0.550123	613.3	8	30	6.4	35	9.5	Electron transfer flavoprotein subunit isoforms, mitochondrial
Fumarylacetoacetate hydrolase domain-containing protein 1	FAHD1_BOVIN	SKF83959_ST_SP	7112	0.37583	97.9	1	26	7	27.5	7.8	Fumarylacetoacetate hydrolase domain containing protein isoforms
Fascin	FSCN1_HUMAN	SKF38393_AC_TP	5705	1.28977	223	8	50	6.4	54.5	6.84	Fascin
Glyceraldehyde-3-phosphate dehydrogenase	G3P_MOUSE	SKF83959_FC_SP	5207	1.64556	708.5	13	35	6.6	35.8	9.2	Glyceraldehyde-3-phosphate dehydrogenase
Glyceraldehyde-3-phosphate dehydrogenase	G3P_MOUSE	SKF83959_HC_TP	7421	0.625336	420.4	9	36	6.8	35.8	9.2	Glyceraldehyde-3-phosphate dehydrogenase
Glyceraldehyde-3-phosphate dehydrogenase	G3P_RAT	SKF83959_AC_TP	7304	0.331233	1113.6	18	36	6.7	35.8	9	Glyceraldehyde-3-phosphate dehydrogenase
Glyceraldehyde-3-phosphate dehydrogenase	G3P_RAT	SKF83959_FC_SP	7203	2.21096	741.8	10	35	7.5	35.8	9	Glyceraldehyde-3-phosphate dehydrogenase
Guanine nucleotide-binding protein G(I)/G(S)/G(T) subunit beta-1	GBB1_BOVIN	SKF83959_AC_TP	4202	0.505774	464.2	6	35	5.5	37.4	5.6	Transducin beta chain 1 (Guanine nucleotide-binding protein subunit beta) isoforms
Guanine nucleotide-binding protein G(I)/G(S)/G(T) subunit beta-1	GBB1_BOVIN	SKF83959_HC_TP	3511	0.452348	103.8	3	42	5.2	37.4	5.6	Transducin beta chain 1 (Guanine nucleotide-binding protein subunit beta) isoforms
Guanine nucleotide-binding protein G(I)/G(S)/G(T) subunit beta-1	GBB1_CRIGR	SKF83959_FC_TP	3407	2.12662	94.9	4	36.5	5.2	37.4	5.6	Transducin beta chain 1 (Guanine nucleotide-binding protein subunit beta) isoforms
Guanine nucleotide-binding protein G(I)/G(S)/G(T) subunit beta-3	GBB3_CANFA	SKF83959_AC_TP	4202	0.505774	139.3	4	35	5.5	37.1	5.2	Transducin beta chain 1 (Guanine nucleotide-binding protein subunit beta) isoforms
Guanine nucleotide-binding protein subunit beta-4	GBB4_MOUSE	SKF83959_AC_TP	4202	0.505774	357.7	3	35	5.5	37.4	5.7	Transducin beta chain 1 (Guanine nucleotide-binding protein subunit beta) isoforms
Guanine nucleotide-binding protein subunit beta-2-like 1	GBLP_BOVIN	SKF83959_FC_SP	6107	1.91913	797.1	11	30	6.6	35.1	8.9	Guanine nucleotide-binding protein subunit beta-2-like 1
Rho GDP-dissociation inhibitor 1	GDIR1_MOUSE	SKF83959_FC_TP	2208	1.54828	238	4	25.5	5.1	23.4	5	Rho GDP-dissociation inhibitor 1
Glutamine synthetase	GLNA_ACOCA	SKF38393_AC_SP	5303	0.548767	58	2	37	6	42.2	6	Glutamine synthetase
Glutamine synthetase	GLNA_ACOCA	SKF83959_AC_SP	5309	1.4752	101.3	2	37	6	42.1	7	Glutamine synthetase
Glutamine synthetase	GLNA_ACOCA	SKF83959_AC_SP	6403	1.5239	204.8	3	38	6.25	42.1	7	Glutamine synthetase
Glutamine synthetase	GLNA_ACOCA	SKF83959_HC_SP	7404	2.12893	619.2	9	42	6.7	42.1	7	Glutamine synthetase
Glutamine synthetase	GLNA_ACOCA	SKF83959_ST_TP	6412	2.04077	219.7	2	40	6	42.1	7	Glutamine synthetase
Glutamine synthetase	GLNA_MOUSE	SKF83959_ST_SP	5307	2.68368	265.7	4	40	5.7	42.1	6.7	Glutamine synthetase
Glutamine synthetase	GLNA_RAT	SKF83959_HC_SP	7703	0.254121	361.5	6	67	6.9	42.2	6.7	Glutamine synthetase
Glutamine synthetase	GLNA_RAT	SKF83959_ST_TP	5502	0.403226	246.6	5	40	5.6	42.2	6.7	Glutamine synthetase
Glutaredoxin-3	GLRX3_MOUSE	SKF83959_HC_TP	2504	0.577706	290.6	6	40	4.7	37.8	5.3	Glutaredoxin-3
Guanine nucleotide-binding protein G(i) subunit alpha-2	GNAI2_CANFA	SKF83959_FC_TP	5505	0.424366	85.5	2	38.5	5.85	40.5	5.1	Guanine nucleotide-binding protein G(i) subunit alpha-2
Cell division control protein 42 homolog	GNAO_BOVIN	SKF83959_FC_TP	5410	0.575036	139.9	3	36	6.2	40	5.2	Guanine nucleotide-binding protein G(o) subunit alpha
Cell division control protein 42 homolog	GNAO_BOVIN	SKF83959_FC_TP	7406	0.259953	205.8	4	37	6.6	40	5.2	Guanine nucleotide-binding protein G(o) subunit alpha
Cell division control protein 42 homolog	GNAO_BOVIN	SKF83959_FC_TP	8403	0.482419	274.7	4	37.5	7.3	40	5.2	Guanine nucleotide-binding protein G(o) subunit alpha
Guanine nucleotide-binding protein G(o) subunit alpha	GNAO_BOVIN	SKF83959_ST_SP	1212	0.225461	100.5	3	37	5	40	5.2	Guanine nucleotide-binding protein G(o) subunit alpha
Guanine nucleotide-binding protein G(o) subunit alpha	GNAO_CRILO	SKF83959_AC_TP	3405	0.19084	525.1	9	42	5.3	40	5.2	Guanine nucleotide-binding protein G(o) subunit alpha
Guanine nucleotide-binding protein G(o) subunit alpha	GNAO_CRILO	SKF83959_FC_SP	1307	4.19855	834.8	12	41	5.1	40	5.2	Guanine nucleotide-binding protein G(o) subunit alpha
Guanine nucleotide-binding protein G(o) subunit alpha	GNAO_CRILO	SKF83959_FC_TP	8401	0.582678	473.3	8	37	7.2	40	5.2	Guanine nucleotide-binding protein G(o) subunit alpha
Guanine nucleotide-binding protein G(o) subunit alpha	GNAO_CRILO	SKF83959_FC_TP	7413	0.641974	333.3	7	36	7.5	40	5.2	Guanine nucleotide-binding protein G(o) subunit alpha
Guanine nucleotide-binding protein G(o) subunit alpha	GNAO_MOUSE	SKF83959_AC_TP	4406	2.19634	327.4	5	41	5.5	40.1	5.2	Guanine nucleotide-binding protein G(o) subunit alpha
Guanine nucleotide-binding protein G(t) subunit alpha-1	GNAT1_BOVIN	SKF83959_AC_TP	4406	2.19634	111.2	3	41	5.5	39.9	5.4	Transducin alpha-1 chain (Guanine nucleotide-binding protein G(t) subunit alpha-1)
Golgi-associated PDZ and coiled-coil motif-containing protein	GOPC_MOUSE	SKF83959_FC_SP	2313	2.9818	88.9	3	44	5.6	50.6	5.8	Golgi-associated PDZ and coiled-coil motif-containing protein
Glutathione S-transferase Yb-3	GSTM4_RAT	SKF83959_AC_TP	8101	0.475081	366	6	26	7.1	25.7	7.6	Glutathione S-transferase isoforms
3-hydroxyisobutyryl-CoA hydrolase, mitochondrial	HIBCH_HUMAN	SKF83959_FC_TP	7406	0.259953	301.6	4	37	6.6	43.5	9.2	3-hydroxyisobutyryl-CoA hydrolase, mitochondrial
hnRNP H	HNRH1_HUMAN	SKF38393_AC_SP	5505	2.17605	192	6	45	5.9	49.2	5.89	hnRNP H
hnRNP H	HNRH1_HUMAN	SKF83959_ST_SP	5307	2.68368	696.2	11	40	5.7	49.2	5.9	hnRNP H
hnRNP H2	HNRH2_BOVIN	SKF83959_ST_SP	4314	2.80733	118.5	2	40	5.6	49.2	5.9	hnRNP H2
hnRNP H2	HNRH2_MOUSE	SKF83959_ST_SP	4411	2.19361	427.7	7	51	5.6	49.2	5.9	hnRNP H2
hnRNP H2	HNRH2_MOUSE	SKF83959_ST_SP	5307	2.68368	506.7	2	40	5.7	49.2	5.9	hnRNP H2
hnRNP H3	HNRH3_HUMAN	SKF83959_FC_SP	4212	2.55079	178.2	2	38	5.9	36.9	6.4	hnRNP H3
hnRNP C1/C2	HNRPC_MOUSE	SKF83959_AC_SP	1401	1.96352	304.2	5	38	4.4	34.4	4.8	hnRNP C1/C2
hnRNP C1/C2	HNRPC_MOUSE	SKF83959_AC_SP	1408	2.56107	716.6	10	39	4.6	34.4	4.8	hnRNP C1/C2
hnRNP K	HNRPG_HUMAN	SKF83959_ST_SP	4314	2.80733	282.1	5	60	5.35	51	5	hnRNP G
hnrnpL	HNRPL_HUMAN	SKF83959_HC_SP	6611	0.174	670.6	10	69	6.35	64.1	9.2	hnRNP L
hnrnpL	HNRPL_MOUSE	SKF83959_HC_SP	7607	0.529352	376	7	66	6.6	63.9	9.1	hnRNP L
Heat shock protein 71 kDa	HSP7C_BOVIN	SKF83959_AC_TP	4708	1.72862	394	4	50	5.4	71.2	5.2	Heat shock protein 71 kDa
Isocitrate dehydrogenase [NAD] subunit alpha, mitochondrial	IDH3A_HUMAN	SKF83959_AC_TP	4406	2.19634	240.6	3	41	5.5	39.6	6.5	Isocitrate dehydrogenase isoforms
Isocitrate dehydrogenase [NAD] subunit alpha, mitochondrial	IDH3A_MOUSE	SKF83959_AC_SP	3405	1.29194	838.2	14	37	5.2	39.6	6.3	Isocitrate dehydrogenase isoforms
Isocitrate dehydrogenase [NAD] subunit alpha, mitochondrial	IDH3A_MOUSE	SKF83959_FC_SP	1307	4.19855	251.1	4	41	5.1	39.6	6.3	Isocitrate dehydrogenase isoforms
Isocitrate dehydrogenase [NAD] subunit beta, mitochondrial	IDH3B_RAT	SKF83959_AC_TP	7311	0.575652	808.1	13	39	7.2	42.3	9.5	Isocitrate dehydrogenase isoforms
Isocitrate dehydrogenase [NAD] subunit beta, mitochondrial	IDH3B_RAT	SKF83959_FC_SP	6411	1.75385	91.5	2	52	7	42.3	9.5	Isocitrate dehydrogenase isoforms
Isocitrate dehydrogenase [NAD] subunit beta, mitochondrial	IDH3B_RAT	SKF83959_FC_TP	8403	0.482419	455.1	11	37.5	7.3	42.3	9.5	Isocitrate dehydrogenase isoforms
Isocitrate dehydrogenase [NAD] subunit gamma, mitochondrial	IDH3G_MACFA	SKF83959_FC_SP	6304	1.73805	273.3	6	42	6.85	38.9	9.5	Isocitrate dehydrogenase isoforms
Isocitrate dehydrogenase [NADP] cytoplasmic	IDHC_MOUSE	SKF83959_ST_TP	6412	2.04077	540.3	10	40	6	46.6	6.5	Isocitrate dehydrogenase isoforms
Eukaryotic translation initiation factor 4B	IF4B_HUMAN	SKF83959_FC_SP	1707	0.205824	96	2	80	5.2	69.1	5.4	Eukaryotic translation initiation factor 4B
Interferon-1/13 alpha	IFNA1_HUMAN	SKF83959_FC_TP	6204	0.43859	112.5	3	28	6.3	21.7	5.2	Interferon-1/13 alpha
Inositol-3-phosphate synthase	INO1_RAT	SKF38393_HC_TP	3711	1.68691	836	11	34	5.1	32.6	5.5	Inositol-3-phosphate synthase
Inorganic pyrophosphatase	IPYR_MACFA	SKF83959_HC_TP	2307	0.797917	661	16	80	5.2	83.1	5.81	Inorganic pyrophosphatase
Integral membrane protein 2B	ITM2B_MOUSE	SKF83959_FC_SP	6107	1.91913	125.2	3	60	4.2	60.9	6	Integral membrane protein 2B
Protein KIAA1045	K1045_MOUSE	SKF83959_ST_TP	4506	0.458695	77	4	50	5.5	56.9	6.38	Protein KIAA1045
Pyruvate kinase isozymes M1/M2	KPYM_HUMAN	SKF83959_ST_SP	4411	2.19361	310.3	6	51	5.6	57.9	9	Pyruvate kinase isoforms
LIM and SH3 domain protein 1	LASP1_BOVIN	SKF83959_FC_SP	4212	2.55079	173.6	3	38	5.9	29.7	6.7	LIM and SH3 domain protein 1
LIM and SH3 domain protein 1	LASP1_HUMAN	SKF83959_AC_TP	6205	0.463251	419.2	6	37	6	29.7	6.7	LIM and SH3 domain protein 1
LIM and SH3 domain protein 1	LASP1_MOUSE	SKF83959_FC_TP	6409	0.674528	664.5	12	36	6.35	30	6.7	LIM and SH3 domain protein 1
L-lactate dehydrogenase B chain	LDHB_HUMAN	SKF83959_AC_TP	7304	0.331233	183.7	4	36	6.7	36.6	5.7	Lactate dehydrogenase isoforms
L-lactate dehydrogenase B chain	LDHB_HUMAN	SKF83959_FC_TP	3407	2.12662	218.6	3	36.5	5.2	36.6	5.7	Lactate dehydrogenase isoforms
L-lactate dehydrogenase B chain	LDHB_HUMAN	SKF83959_ST_TP	3317	0.29195	201.5	4	36.5	5.35	36.6	5.7	Lactate dehydrogenase isoforms
L-lactate dehydrogenase B chain	LDHB_PANTR	SKF83959_ST_TP	5502	0.403226	96.7	2	40	5.6	36.6	5.7	Lactate dehydrogenase isoforms
L-lactate dehydrogenase B chain	LDHB_RAT	SKF83959_AC_TP	6205	0.463251	615.2	9	37	6	36.6	5.6	Lactate dehydrogenase isoforms
L-lactate dehydrogenase B chain	LDHB_RAT	SKF83959_AC_TP	4301	0.531088	768.4	12	37	5.5	36.6	5.6	Lactate dehydrogenase isoforms
L-lactate dehydrogenase B chain	LDHB_RAT	SKF83959_AC_TP	4406	2.19634	107.2	3	41	5.5	36.6	5.6	Lactate dehydrogenase isoforms
L-lactate dehydrogenase B chain	LDHB_RAT	SKF83959_FC_TP	5505	0.424366	113.1	3	38.5	5.85	36.6	5.6	Lactate dehydrogenase isoforms
L-lactate dehydrogenase B chain	LDHB_RAT	SKF83959_FC_TP	6409	0.674528	141.9	2	36	6.35	36.6	5.6	Lactate dehydrogenase isoforms
L-lactate dehydrogenase B chain	LDHB_RAT	SKF83959_FC_TP	1404	1.76005	352.2	6	36	4.55	36.6	5.6	Lactate dehydrogenase isoforms
Probable D-lactate dehydrogenase, mitochondrial	LDHD_MOUSE	SKF83959_AC_TP	5502	1.41836	195.9	4	49	5.75	51.8	6.2	Lactate dehydrogenase isoforms
Lamin-A/C	LMNA_MOUSE	SKF83959_HC_SP	6611	0.174	405.1	7	69	6.35	74.2	6.6	Lamin-A
Lamin-A/C	LMNA_MOUSE	SKF83959_HC_SP	7703	0.254121	157.2	3	67	6.9	74.2	6.6	Lamin-A
Lamin-A/C	LMNA_MOUSE	SKF83959_HC_SP	5614	0.519971	237.8	4	71	5.8	74.2	6.6	Lamin-A
Malate dehydrogenase, cytoplasmic	MDHC_HUMAN	SKF83959_AC_TP	6205	0.463251	485.4	8	37	6	36.4	7.7	Malate dehydrogenase isoforms
Malate dehydrogenase, cytoplasmic	MDHC_HUMAN	SKF83959_AC_TP	8101	0.475081	262.1	4	26	7.1	36.4	7.7	Malate dehydrogenase isoforms
Malate dehydrogenase, cytoplasmic	MDHC_HUMAN	SKF83959_FC_TP	5304	0.403292	362	6	25	8.8	36.4	7.7	Malate dehydrogenase isoforms
Malate dehydrogenase, cytoplasmic	MDHC_MOUSE	SKF83959_AC_TP	4202	0.505774	452.4	7	35	5.5	36.5	6.2	Malate dehydrogenase isoforms
Malate dehydrogenase, mitochondrial	MDHM_MOUSE	SKF83959_FC_SP	7203	2.21096	345.7	5	30.5	5.9	36.4	7.7	Malate dehydrogenase isoforms
Monoglyceride lipase	MGLL_MOUSE	SKF83959_FC_TP	6409	0.674528	444	7	36	6.35	33.4	6.8	Monoglyceride lipase
Methylmalonate-semialdehyde dehydrogenase [acylating], mitochondrial	MMSA_BOVIN	SKF83959_HC_SP	7519	0.400077	265.6	4	52	7.35	58	9.2	Methylmalonate-semialdehyde dehydrogenase [acylating], mitochondrial
Dual specificity mitogen-activated protein kinase kinase 1	MP2K1_MOUSE	SKF83959_HC_SP	5403	0.414799	236.4	4	47	5.9	43.4	6.3	Dual specificity mitogen-activated protein kinase kinase 1
Nucleoside diphosphate kinase A	NDKA_CANFA	SKF83959_ST_TP	4004	0.55725	102.1	3	11	5.5	17.2	5.7	Nucleoside diphosphate kinase isoforms
NDRG2	NDRG2_RAT	SKF83959_FC_TP	1504	1.80052	463.8	7	39	4.2	40.8	5	NDRG2
NADH-ubiquinone oxidoreductase 75 kDa subunit, mitochondrial	NDUS1_GORGO	SKF83959_FC_SP	1707	0.205824	1944.6	31	80	5.2	79.4	6	NADH-ubiquinone oxidoreductase 75 kDa subunit
NADH dehydrogenase [ubiquinone] flavoprotein 1, mitochondrial	NDUV1_MOUSE	SKF38393_AC_SP	6409	1.69	58	4	45	7	50.8	8.51	NADH dehydrogenase isoforms
Adaptin ear-binding coat-associated protein 1	NECP1_BOVIN	SKF83959_FC_SP	1307	4.19855	262.1	4	41	5.1	29.6	6	Adaptin ear-binding coat-associated protein 1
Cysteine desulfurase, mitochondrial	NFS1_HUMAN	SKF83959_ST_TP	6412	2.04077	87.8	1	40	6	50.2	9.3	Cysteine desulfurase, mitochondrial
Omega-amidase NIT2	NIT2_MOUSE	SKF83959_FC_TP	6207	0.463616	105.8	2	28	5.8	30.5	6.5	Nitrilase homologs
Nucleophosmin	NPM_HUMAN	SKF83959_HC_SP	412	0.666439	165.7	3	42	4.2	32.6	4.5	Nucleophosmin
Vesicle-fusing ATPase	NSF_CRIGR	SKF83959_ST_SP	5701	0.275134	180.1	3	75	5.6	82.5	6.6	Vesicle-fusing ATPase (NSF)
NSFL1 cofactor p47	NSF1C_RAT	SKF83959_AC_TP	1415	2.20407	810.4	12	44	5.05	40.7	4.9	NSFL1 cofactor p47
Actin beta	O46546_MUSPF	SKF38393_HC_TP	505	4.15857	334	8	40	4.2	35.8	5.65	Actin isoforms
Ornithine aminotransferase, mitochondrial	OAT_BOVIN	SKF83959_ST_TP	5502	0.403226	140.3	2	40	5.6	48	6.1	Ornithine aminotransferase, mitochondrial
Dihydrolipoyllysine-residue succinyltransferase component of 2-oxoglutarate dehydrogenase complex, mitochondrial	ODO2_BOVIN	SKF83959_ST_SP	4411	2.19361	247.2	5	51	5.6	48.9	9.9	Dihydrolipoyllysine-residue succinyltransferase component of 2-oxoglutarate dehydrogenase complex, mitochondrial
Pyruvate dehydrogenase E1 component subunit alpha, somatic form, mitochondrial	ODPA_MOUSE	SKF83959_HC_SP	7404	2.12893	750.4	13	42	6.7	43.2	9.4	Pyruvate dehydrogenase isoforms
Pyruvate dehydrogenase E1 component subunit alpha, somatic form, mitochondrial	ODPA_MOUSE	SKF83959_ST_SP	5307	2.68368	216.2	3	40	5.7	43.2	9.4	Pyruvate dehydrogenase isoforms
Pyruvate dehydrogenase E1 component subunit alpha, somatic form, mitochondrial	ODPA_MOUSE	SKF83959_ST_SP	4314	2.80733	240.8	3	40	5.6	43.2	9.4	Pyruvate dehydrogenase isoforms
Pyruvate dehydrogenase E1 component subunit beta, mitochondrial	ODPB_RAT	SKF83959_FC_SP	1307	4.19855	237.2	3	41	5.1	39	6.2	Pyruvate dehydrogenase isoforms
Pyruvate dehydrogenase E1 component subunit beta, mitochondrial	ODPB_RAT	SKF83959_ST_SP	1212	0.225461	680.3	11	36	5.1	39	6.2	Pyruvate dehydrogenase isoforms
Paralemmin-2	PALM2_MOUSE	SKF83959_FC_TP	3407	2.12662	132.2	2	36.5	5.2	42.1	4.9	Paralemmin-2
Poly(rC)-binding protein 1	PCBP1_BOVIN	SKF83959_FC_SP	5207	1.64556	241.8	5	35	6.6	37.5	6.8	Poly(rC)-binding protein isoforms
Poly(rC)-binding protein 1	PCBP1_BOVIN	SKF83959_FC_TP	5505	0.424366	82.4	2	38.5	5.85	37.5	6.8	Poly(rC)-binding protein isoforms
Poly(rC)-binding protein 1	PCBP1_BOVIN	SKF83959_FC_TP	8403	0.482419	169	4	37.5	7.3	37.5	6.8	Poly(rC)-binding protein isoforms
Poly(rC)-binding protein 2	PCBP2_HUMAN	SKF83959_AC_SP	6403	1.5239	215	4	38	6.25	38.6	6.4	Poly(rC)-binding protein isoforms
Poly(rC)-binding protein 2	PCBP2_HUMAN	SKF83959_FC_SP	5207	1.64556	124.9	2	35	6.6	38.6	6.4	Poly(rC)-binding protein isoforms
Protein disulfide-isomerase A3	PDIA3_MOUSE	SKF83959_AC_TP	3704	0.312459	120.7	3	60	5.2	56.6	5.8	ERp57
Protein disulfide-isomerase A3	PDIA3_MOUSE	SKF83959_AC_TP	4704	1.66576	1336.2	22	60	5.5	56.6	5.8	ERp57
Protein disulfide-isomerase A3	PDIA3_MOUSE	SKF83959_AC_TP	4708	1.72862	1155.5	17	50	5.4	56.6	5.8	ERp57
Protein disulfide-isomerase A3	PDIA3_MOUSE	SKF83959_AC_TP	4712	4.8811	1437.4	23	60	5.7	56.6	5.8	ERp57
Protein disulfide-isomerase A3	PDIA3_MOUSE	SKF83959_FC_TP	4709	1.72286	1312.5	20	53	5.6	56.6	5.8	ERp57
Protein disulfide-isomerase A3	PDIA3_MOUSE	SKF83959_ST_TP	4506	0.458695	976	16	55	5.2	56.6	5.8	ERp57
Pyridoxal kinase	PDXK_MOUSE	SKF83959_AC_TP	4301	0.531088	670	11	37	5.5	35	5.9	Pyridoxal kinase
Pyridoxal kinase	PDXK_MOUSE	SKF83959_FC_TP	3407	2.12662	200.3	3	36.5	5.2	35	5.9	Pyridoxal kinase
Pyridoxal kinase	PDXK_MOUSE	SKF83959_ST_TP	3317	0.29195	463	7	36.5	5.35	35	5.9	Pyridoxal kinase
Phosphoglycerate mutase 1	PGAM1_BOVIN	SKF83959_FC_TP	6204	0.576545	248.6	5	27	5.8	28.8	6.8	Phosphoglycerate mutase 1
Phosphoglycerate mutase 1	PGAM1_BOVIN	SKF83959_ST_SP	6110	0.537175	95.7	2	27	6.3	28.8	6.8	Phosphoglycerate mutase 1
Phosphoglycerate mutase 1	PGAM1_HUMAN	SKF83959_HC_TP	6320	0.550123	428.2	7	30	6.4	28.8	6.8	Phosphoglycerate mutase 1
Phosphoglycerate kinase 1	PGK1_CRIGR	SKF83959_ST_TP	6412	2.04077	240.9	5	40	6	44.5	9	Phosphoglycerate kinase isoforms
Phosphoglycerate kinase 1	PGK1_HORSE	SKF83959_ST_TP	5502	0.403226	645.6	10	40	5.6	44.6	9.5	Phosphoglycerate kinase isoforms
Phosphoglycerate kinase 2	PGK2_PIG	SKF83959_ST_TP	5502	0.403226	471.3	2	40	5.6	44.9	9.2	Phosphoglycerate kinase isoforms
Phosphoglycolate phosphatase	PGP_MOUSE	SKF83959_AC_TP	4202	0.505774	597.4	9	35	5.5	34.5	5.1	Phosphoglycolate phosphatase
Prohibitin	PHB_RAT	SKF38393_AC_SP	2102	2.4	137	6	25	5.2	29.8	5.57	Prohibitin
Protein-L-isoaspartate(D-aspartate) O-methyltransferase	PIMT_BOVIN	SKF83959_FC_SP	5207	1.64556	128	2	35	6.6	24.5	7.8	Protein-L-isoaspartate (D-aspartate) O-methyltransferase
Protein-L-isoaspartate(D-aspartate) O-methyltransferase	PIMT_BOVIN	SKF83959_HC_SP	6007	2.35528	514.9	8	25	6.6	24.5	7.8	Protein-L-isoaspartate (D-aspartate) O-methyltransferase
Protein-L-isoaspartate(D-aspartate) O-methyltransferase	PIMT_BOVIN	SKF83959_HC_SP	7110	1.3716	523.2	9	25	6.8	24.5	7.8	Protein-L-isoaspartate (D-aspartate) O-methyltransferase
Pyridoxal phosphate phosphatase	PLPP_HUMAN	SKF83959_FC_TP	5307	0.738904	200.1	2	29.5	5.7	31.7	6.1	Pyridoxal phosphate phosphatase
Serine/threonine-protein phosphatase PP1-alpha catalytic subunit	PP1A_BOVIN	SKF83959_ST_TP	3317	0.29195	184.1	2	36.5	5.35	37.5	5.9	Serine/threonine-protein phosphatase PP1 subunits
Peptidyl-prolyl cis-trans isomerase A	PPIA_CERAE	SKF83959_AC_SP	7017	1.8035	340.2	8	15	7.5	18	9	Peptidyl-prolyl cis/trans isomerase isoforms
Peptidyl-prolyl cis-trans isomerase A	PPIA_CRIGR	SKF83959_AC_SP	8005	1.69189	477.2	11	15	7.8	17.9	9.4	Peptidyl-prolyl cis/trans isomerase isoforms
Peptidyl-prolyl cis-trans isomerase A	PPIA_CRIGR	SKF83959_HC_SP	7016	1.90336	414	10	12	6.9	17.9	9.4	Peptidyl-prolyl cis/trans isomerase isoforms
Peptidyl-prolyl cis-trans isomerase D	PPID_HUMAN	SKF83959_FC_TP	8403	0.482419	106.3	2	37.5	7.3	40.7	6.9	Peptidyl-prolyl cis/trans isomerase isoforms
Peptidyl-prolyl cis-trans isomerase D	PPID_RAT	SKF83959_FC_TP	6411	0.533239	218.1	5	38	6.35	40.7	6.9	Peptidyl-prolyl cis/trans isomerase isoforms
Peroxiredoxin-2	PRDX2_MOUSE	SKF83959_ST_TP	1109	0.705383	435.1	6	20	4.8	21.8	5.1	Peroxiredoxin isoforms
Peroxiredoxin-6	PRDX6_BOVIN	SKF83959_FC_TP	2208	1.54828	203.5	3	25.5	5.1	25.1	6	Peroxiredoxin isoforms
Ribose-phosphate pyrophosphokinase 1	PRPS1_BOVIN	SKF83959_AC_SP	6204	2.61354	386.6	5	31	6.25	34.8	6.6	Ribose-phosphate pyrophosphokinase 1
26S protease regulatory subunit 4	PRS4_HUMAN	SKF83959_ST_SP	1212	0.225461	88	1	37	5	49.2	5.8	26S protease regulatory subunits
Proteasome subunit alpha type-3	PSA3_RAT	SKF38393_AC_SP	1103	3.4	60	2	25	5.1	28.4	5.29	Proteasome subunit isoforms
Proteasome subunit alpha type-4	PSA4_BOVIN	SKF83959_FC_SP	5110	1.43685	927.4	12	28	6.5	29.5	8.7	Proteasome subunit isoforms
Proteasome subunit alpha type-6	PSA6_BOVIN	SKF83959_ST_SP	6110	0.537175	100.3	1	27	6.3	27.4	6.4	Proteasome subunit isoforms
Proteasome subunit alpha type-7	PSA7_MOUSE	SKF83959_ST_SP	7112	0.37583	116.2	1	26	7	27.8	9.3	Proteasome subunit isoforms
Prostaglandin reductase 2	PTGR2_MOUSE	SKF83959_HC_TP	2504	0.577706	163.7	3	40	4.7	38	5.1	Prostaglandin reductase 2
Parathymosin	PTMS_BOVIN	SKF83959_FC_TP	12	18.721	87.3	1	18	3.3	11.5	3.9	Parathymosin
PURA	PURA_HUMAN	SKF83959_AC_SP	3411	1.95749	353.7	5	39	5.4	34.9	6	Transcriptional activator protein Pur-alpha
PURA	PURA_HUMAN	SKF83959_AC_TP	4406	2.19634	187.9	3	41	5.5	34.9	6	Transcriptional activator protein Pur-alpha
PURA	PURA_HUMAN	SKF83959_FC_SP	2313	2.9818	263.5	4	44	5.6	34.9	6	Transcriptional activator protein Pur-alpha
PURA	PURA_HUMAN	SKF83959_ST_SP	5307	2.68368	166.1	3	40	5.7	34.9	6	Transcriptional activator protein Pur-alpha
Transcriptional activator protein Pur-beta	PURB_MOUSE	SKF38393_AC_TP	3209	0.594482	43	2	30	5.2	33.9	5.33	Transcriptional activator protein Pur-beta
Transcriptional activator protein Pur-beta	PURB_RAT	SKF83959_FC_SP	1307	4.19855	114.4	2	41	5.1	33.4	5.2	Transcriptional activator protein Pur-beta
Transcriptional activator protein Pur-beta	PURB_RAT	SKF83959_FC_TP	3407	2.12662	127.7	2	36.5	5.2	33.4	5.2	Transcriptional activator protein Pur-beta
Glutathione S-transferase mu 2	Q000H8_PIG	SKF38393_ST_TP	9203	2.66121	76.3	1	30	9	22.35	5.39	Glutathione S-transferase isoforms
NDRG2	Q001C6_PIG	SKF38393_FC_TP	1401	0.285736	112.97	2	40	4.3	39.14	5.3	NDRG2
NDRG2	Q001C6_PIG	SKF38393_HC_TP	505	4.15857	64	1	40	4.2	39.2	5.39	NDRG2
Phosphoglycerate mutase 1	Q0D2Q6_HUMAN	SKF38393_AC_SP	2203	0.490593	78.15	1	30	5.2	28.77	6.82	Phosphoglycerate mutase 1
Phosphoglycerate mutase 1	Q0D2Q6_HUMAN	SKF38393_FC_TP	6226	2.07244	131.05	4	26	7	28.77	6.82	Phosphoglycerate mutase 1
Phosphoglycerate mutase 1	Q0D2Q6_HUMAN	SKF38393_HC_TP	8301	1.643	56.05	2	37	7	28.77	6.82	Phosphoglycerate mutase 1
Serine/threonine protein phosphatase 2A	Q0P594_BOVIN	SKF38393_ST_TP	3401	2.0832	162.87	3	35	5.3	35.54	5.09	Serine/threonine-protein phosphatase 2A subunits
ATP synthase subunit beta	Q0QEM6_PIG	SKF38393_AC_SP	705	0.242848	692	22	50	4.4	47.1	4.99	ATP synthase isoforms
ATP synthase subunit beta	Q0QEM6_PIG	SKF38393_ST_SP	3501	0.585822	293.93	7	50	5.3	47.06	4.85	ATP synthase isoforms
Glyceraldehyde-3-phosphate dehydrogenase	Q0QEU0_MOUSE	SKF38393_ST_TP	8301	1.44656	190.66	4	37	7	35.79	6.74	Glyceraldehyde-3-phosphate dehydrogenase
Mitochondrial malate dehydrogenase 2	Q0QF26_PIG	SKF38393_AC_SP	9308	0.301418	87.2	1	36	8.9	29.47	7.51	Malate dehydrogenase isoforms
Mitochondrial malate dehydrogenase 2, NAD	Q0QF26_PIG	SKF38393_ST_TP	8301	1.44656	224.57	2	35	8	29.46	9.49	Malate dehydrogenase isoforms
Malate dehydrogenase	Q0QF28_BALPH	SKF38393_HC_TP	6301	3.38575	231	6	36	6.2	28.8	8.39	Malate dehydrogenase isoforms
Malate dehydrogenase	Q0QF43_RAT	SKF38393_HC_TP	9301	0.0871204	748	24	35	8.9	31.7	7.69	Malate dehydrogenase isoforms
Malate dehydrogenase	Q0QF43_RAT	SKF38393_HC_TP	8305	0.0946292	248	9	30	8.5	31.7	7.69	Malate dehydrogenase isoforms
Malate dehydrogenase	Q0QF43_RAT	SKF38393_HC_TP	8209	0.147285	702	16	35	8.6	31.7	7.69	Malate dehydrogenase isoforms
Malate dehydrogenase	Q0QF43_RAT	SKF38393_HC_TP	7301	0.547838	227	4	36	6.7	31.7	7.69	Malate dehydrogenase isoforms
Selenophosphate synthetase	Q0VC82_BOVIN	SKF38393_ST_TP	4501	1.54488	106.47	2	40	5.6	42.85	5.59	Selenophosphate synthetase
Tyrosine 3-monooxygenase	Q0VCL1_BOVIN	SKF38393_HC_TP	2203	0.204268	427.66	7	26	4.2	28.06	4.61	14-3-3 proteins
MAP2K1	Q0VD16_BOVIN	SKF38393_ST_TP	4602	1.81051	77.47	1	52	5.7	52.96	6.99	MAP2K1
hnRNP A3	Q0VG47_MOUSE	SKF38393_HC_SP	9402	3.26	284	7	35	10	37.1	8.46	hnRNP A3
P37 AUF1	Q12771_HUMAN	SKF38393_HC_SP	8701	3.2205	83.54	2	40	3.3	31.46	7.71	P37 AUF1
Heat shock 70kDa	Q1HBA8_HUMAN	SKF38393_AC_TP	4804	5.11899	762	26	70	5.2	70.9	5.28	Heat shock protein 70 kDa
Pyruvate kinase	Q1JPG7_BOVIN	SKF38393_ST_TP	4512	1.54459	49.61	1	50	5.8	56.83	5.38	Pyruvate kinase isoforms
NCK1 (NCK adaptor protein 1)	Q1LZB2_BOVIN	SKF38393_ST_TP	4602	1.81051	51.75	1	52	5.7	42.88	6.24	NCK1 (NCK adaptor protein 1)
Triosephosphate isomerase 1	Q1PC32_PIG	SKF38393_ST_TP	4209	1.98981	77.03	1	26	5.7	21.83	5.97	Triosephosphate isomerase
Triosephosphate isomerase 1	Q1PC32_PIG	SKF38393_ST_TP	6101	3.41441	111.45	2	26	6.3	21.83	5.97	Triosephosphate isomerase
Phosphatidylethanolamine-binding protein	Q1PHW0_CEREL	SKF38393_AC_TP	4107	1.97051	57.95	1	23	5.7	18.88	9.43	Phosphatidylethanolamine binding protein isoforms
Pyrophosphatase	Q1RMH6_BOVIN	SKF38393_AC_TP	2304	1.90339	133.57	3	26	7	28.86	6.68	Pyrophosphatase
HCRTR1	Q1RMY8_HUMAN	SKF38393_FC_TP	814	0.315922	75.22	2	37	4.2	36.27	5.55	Transducin beta chain 1 (GNB1 protein)
HCRTR1	Q1RMY8_HUMAN	SKF38393_HC_SP	3501	5.09533	103.69	3	36	5	36.27	5.55	Transducin beta chain 1 (GNB1 protein)
Nucleoside diphosphate kinase	Q1WM23_HUMAN	SKF38393_FC_TP	4007	0.524528	376.01	1	17	5.8	17.14	5.78	Nucleoside diphosphate kinase isoforms
Protein phosphatase 1 catalytic subunit alpha isoform	Q2EHH8_PIG	SKF38393_ST_TP	4408	1.36204	98.68	2	36	5.7	37.49	5.92	Protein phosphatase 1 catalytic subunit alpha isoform
3-hydroxyisobutyryl-Coenzyme A hydrolase	Q2HJ73_BOVIN	SKF38393_ST_TP	7410	2.10387	107.06	2	37	7	43.32	8.99	3-hydroxyisobutyryl-CoA hydrolase, mitochondrial
Heat shock protein 40 kDa	Q2HJ94_BOVIN	SKF38393_ST_TP	4501	1.54488	86.13	1	40	5.6	45.73	6.05	Heat shock protein 40 kDa
Heat shock protein 40 kDa	Q2HJ94_BOVIN	SKF38393_ST_TP	4602	1.81051	177.14	4	52	5.7	45.73	6.05	Heat shock protein 40 kDa
Tubulin	Q2KJD0_BOVIN	SKF38393_AC_TP	3410	4.01509	434.43	10	38	5.6	49.64	4.64	Tubulin isoforms
Septin3	Q2NKJ7_HUMAN	SKF38393_AC_SP	7202	0.456206	215.6	6	30	7.4	40.68	6.89	Septin proteins
Septin3	Q2NKJ7_HUMAN	SKF38393_ST_SP	5306	3.25561	349.68	9	40	6.3	40.68	6.89	Septin proteins
PURA	Q2NLC9_HUMAN	SKF38393_AC_SP	2501	0.190309	60	1	40	5.1	34.2	9.3	Transcriptional activator protein Pur-alpha
PURA	Q2NLC9_HUMAN	SKF38393_ST_TP	5503	1.99374	260.65	4	49	5.8	34.15	9.86	Transcriptional activator protein Pur-alpha
PURA	Q2NLD4_HUMAN	SKF38393_HC_SP	4408	4.09	225	9	36	6	30	6.63	Transcriptional activator protein Pur-alpha
Triosephosphate isomerase	Q2QD07_9PRIM	SKF38393_HC_TP	7113	0.211016	206	5	23	6.4	26.7	7.61	Triosephosphate isomerase
Heat shock protein 70 kDa	Q2TAL4_HUMAN	SKF38393_ST_TP	1903	0.370015	91.73	1	90	4.8	94.27	4.96	Heat shock protein 70 kDa
Enoyl Coenzyme A hydratase	Q2TBV2_BOVIN	SKF38393_AC_SP	2203	0.490593	175.04	4	30	5.2	31.22	9.7	Enoyl-CoA hydratase, mitochondrial
Growth-inhibiting protein 18	Q2TU84_HUMAN	SKF38393_ST_TP	4512	1.54459	46.17	1	50	5.8	46.29	6.37	Aspartate aminotransferase isoforms
Growth-inhibiting protein 18	Q2TU84_HUMAN	SKF38393_ST_TP	5511	1.62581	62.13	1	50	6	46.29	6.37	Aspartate aminotransferase isoforms
Eukaryotic translation elongation factor 1 beta 2	Q2VYC3_BOVIN	SKF38393_ST_TP	205	1.86332	112.03	1	32	4.2	24.2	4.6	Eukaryotic translation elongation factor 1 beta 2
Tropomyosin 3	Q2XQY5_PIG	SKF38393_FC_TP	215	0.487634	282.92	6	30	4	28.9	4.59	Tropomyosin isoforms
Tropomyosin 3	Q2XQY5_PIG	SKF38393_ST_TP	205	1.86332	149.65	3	32	4.2	28.9	4.59	Tropomyosin isoforms
Peptidyl-prolyl cis-trans isomerase	Q2Y076_AOTLE	SKF38393_HC_SP	9008	2.04011	191.72	1	10	8	17.91	9.38	Peptidyl-prolyl cis/trans isomerase isoforms
Guanine nucleotide binding protein alpha O	Q3HR14_CRIGR	SKF38393_AC_TP	3201	0.402919	41	1	35	5.1	40.1	5.36	Guanine nucleotide-binding protein G(o) subunit alpha
Guanine nucleotide binding protein alpha	Q3HR14_CRIGR	SKF38393_AC_TP	3410	4.01509	54.58	1	37	5.5	40.06	5.24	Guanine nucleotide-binding protein G(o) subunit alpha
Guanine nucleotide binding protein alpha	Q3HR14_CRIGR	SKF38393_ST_TP	7407	1.4553	47.68	1	37	7.4	40.06	5.24	Guanine nucleotide-binding protein G(o) subunit alpha
Heat shock protein 60 kDa	Q3KQP2_MOUSE	SKF38393_ST_TP	4602	1.81051	120.32	2	52	5.7	59.39	8.88	Heat shock protein 60 kDa isoforms
Septin	Q3LIE9_HUMAN	SKF38393_FC_SP	9602	0.164626	170.77	3	45	7.3	48.74	9.4	Septin proteins
Actin	Q3MHY9_BOVIN	SKF38393_ST_SP	5401	1.40084	62.4	2	45	6	41.44	6.6	Actin isoforms
RGD1306614	Q3MIF1_RAT	SKF38393_HC_TP	4404	6.79211	45.72	2	40	4.2	31	5.53	Ubfd1 protein
ATPase	Q3T009_BOVIN	SKF38393_ST_TP	9203	2.66121	78.46	1	30	9	26.14	8.79	V-type proton ATPase subunit isoforms
20-beta-hydroxysteroid dehydrogenase-like	Q3T0T9_BOVIN	SKF38393_HC_TP	8209	0.147285	57	1	35	8.6	31.7	8.23	20-beta-hydroxysteroid dehydrogenase-like
20-beta-hydroxysteroid dehydrogenase-like	Q3T0T9_BOVIN	SKF38393_HC_TP	9301	0.0871204	58	1	35	8.9	31.7	8.23	20-beta-hydroxysteroid dehydrogenase-like
OTU domain, ubiquitin aldehyde binding 1	Q3T0Y1_BOVIN	SKF38393_ST_TP	1416	2.2668	49.69	1	32	5.1	31.29	4.76	OTU domain, ubiquitin aldehyde binding 1
Coronin	Q3T9L1_MOUSE	SKF38393_FC_SP	8806	0.196947	84.58	3	50	5.7	50.98	6.04	Coronin-1A
Coronin, actin binding protein 1A	Q3T9L1_MOUSE	SKF38393_ST_SP	4604	2.54038	101.58	2	55	5.6	50.98	6.04	Coronin-1A
Pyruvate kinase	Q3TBV8_MOUSE	SKF38393_ST_TP	4602	1.81051	64.85	2	52	5.7	57.75	8.66	Pyruvate kinase isoforms
Aldo-keto reductase family 1, member B3 (aldose reductase)	Q3TCL2_MOUSE	SKF38393_FC_TP	5320	0.207872	77.36	2	37	7	36.59	7.09	Aldose reductase isoforms
Peptidylprolyl isomerase A	Q3TE63_MOUSE	SKF38393_AC_TP	7001	1.38035	81.48	2	17	8	17.93	9.07	Peptidyl-prolyl cis/trans isomerase isoforms
Peptidylprolyl isomerase A	Q3TE63_MOUSE	SKF38393_FC_TP	8012	2.17489	82.82	2	17	8.8	17.93	9.07	Peptidyl-prolyl cis/trans isomerase isoforms
Peptidylprolyl isomerase A	Q3TE63_MOUSE	SKF38393_HC_SP	9008	2.04011	297.75	6	10	8	17.93	9.07	Peptidyl-prolyl cis/trans isomerase isoforms
Peptidyl-prolyl cis-trans isomerase	Q3TE63_MOUSE	SKF38393_HC_TP	7007	7.94303	105	5	17	7.2	17.9	7.73	Peptidyl-prolyl cis/trans isomerase isoforms
Peptidylprolyl isomerase A	Q3TE63_MOUSE	SKF38393_ST_TP	8008	0.47213	98.4	3	17	8	17.93	9.07	Peptidyl-prolyl cis/trans isomerase isoforms
Glucose regulated protein	Q3TEI9_MOUSE	SKF38393_AC_TP	4808	0.321211	681.55	15	60	5.8	55.39	5.43	ERp57
Heat shock protein 8	Q3TEK2_MOUSE	SKF38393_AC_TP	4804	5.11899	1135	21	70	5.3	70.9	5.28	Heat shock protein 8
Palmitoyl-protein thioesterase 1	Q3TEL0_MOUSE	SKF38393_AC_TP	7203	2.1434	57.66	1	30	10.5	34.13	9.28	Palmitoyl-protein thioesterase 1
ATP synthase subunit alpha	Q3TF25_MOUSE	SKF38393_ST_SP	8002	0.403777	153.02	3	23	10	23.35	10.39	ATP synthase isoforms
ATPase	Q3TG74_MOUSE	SKF38393_ST_TP	7713	3.11543	92.32	2	60	7.3	56.53	5.48	V-type proton ATPase subunit isoforms
Phosphatidylethanolamine binding protein	Q3TGC5_MOUSE	SKF38393_AC_SP	6103	0.503749	123.99	2	23	6.5	20.88	5.26	Phosphatidylethanolamine binding protein isoforms
Phosphatidylethanolamine binding protein	Q3TGC5_MOUSE	SKF38393_AC_TP	6001	1.28509	381.25	8	20	6.5	20.88	5.26	Phosphatidylethanolamine binding protein isoforms
Phosphatidylethanolamine binding protein	Q3TGC5_MOUSE	SKF38393_ST_TP	8008	0.47213	49.32	1	17	8	20.88	5.26	Phosphatidylethanolamine binding protein isoforms
Phosphatidylethanolamine binding protein	Q3TGC5_MOUSE	SKF38393_ST_TP	8007	0.689151	52.29	1	16	6.1	20.88	5.26	Phosphatidylethanolamine binding protein isoforms
Fibrinogen, B beta polypeptide	Q3TGR2_MOUSE	SKF38393_FC_SP	8806	0.196947	44.68	2	50	5.7	54.72	6.83	Fibrinogen, B beta polypeptide
Voltage-dependent anion channel 1	Q3THL7_MOUSE	SKF38393_AC_SP	8204	2.93725	472.47	10	30	10.5	30.74	8.7	Voltage-dependent anion-selective channel protein 1
Voltage-dependent anion channel 1	Q3THL7_MOUSE	SKF38393_HC_TP	9301	0.0871204	42	1	35	8.9	30.8	7.67	Voltage-dependent anion-selective channel protein 1
Voltage-dependent anion channel 1	Q3THL7_MOUSE	SKF38393_ST_SP	8107	0.466755	545.95	10	30	8.8	30.74	8.7	Voltage-dependent anion-selective channel protein 1
Voltage-dependent anion channel 1	Q3THL7_MOUSE	SKF38393_ST_SP	7101	0.846622	733.48	12	30	7.4	30.74	8.7	Voltage-dependent anion-selective channel protein 1
Voltage-dependent anion channel 1	Q3THL7_MOUSE	SKF38393_ST_TP	7410	2.10387	77.47	2	37	7	30.74	8.7	Voltage-dependent anion-selective channel protein 1
Voltage-dependent anion channel 1	Q3THL7_MOUSE	SKF38393_ST_TP	9203	2.66121	774.18	11	30	9	30.74	8.7	Voltage-dependent anion-selective channel protein 1
Glyceraldehyde-3-phosphate dehydrogenase	Q3THM2_MOUSE	SKF38393_FC_TP	5320	0.207872	174.35	4	36	6.2	35.79	6.74	Glyceraldehyde-3-phosphate dehydrogenase
Glyceraldehyde-3-phosphate dehydrogenase	Q3THM2_MOUSE	SKF38393_FC_TP	6317	1.68701	162	4	35	7	35.79	6.74	Glyceraldehyde-3-phosphate dehydrogenase
Glyceraldehyde-3-phosphate dehydrogenase	Q3THM2_MOUSE	SKF38393_HC_TP	8301	1.643	243.16	5	35	8	24.13	9.5	Glyceraldehyde-3-phosphate dehydrogenase
Stress-induced phosphoprotein 1	Q3THQ5_MOUSE	SKF38393_HC_TP	7802	0.0517884	61.66	2	75	5.7	62.46	6.25	Stress-induced phosphoprotein 1
Voltage-dependent anion channel 1	Q3TIG8_MOUSE	SKF38393_AC_SP	5209	0.150954	361.48	6	30	7	30.78	9.22	Voltage-dependent anion-selective channel protein 1
Tubulin	Q3TIZ0_MOUSE	SKF38393_AC_SP	2501	0.190309	146	6	40	5.1	49.9	4.96	Tubulin isoforms
Tubulin	Q3TIZ0_MOUSE	SKF38393_AC_TP	4605	0.374106	358.95	6	45	5.7	49.91	4.83	Tubulin isoforms
Tubulin	Q3TIZ0_MOUSE	SKF38393_HC_TP	4716	0.402948	104	6	50	5.7	49.9	4.96	Tubulin isoforms
hnRNP K	Q3TJ38_MOUSE	SKF38393_AC_SP	2810	0.436283	287	11	70	5.1	51	5.39	hnRNP K
hnRNP K	Q3TJ38_MOUSE	SKF38393_HC_SP	3801	1.64	786	16	57	5.2	51	5.39	hnRNP K
Pyruvate dehydrogenase (lipoamide) beta	Q3TL86_MOUSE	SKF38393_AC_SP	6202	0.238374	155.4	3	30	6.5	38.93	6.46	Pyruvate dehydrogenase isoforms
Pyruvate dehydrogenase (lipoamide) beta	Q3TL86_MOUSE	SKF38393_AC_SP	2309	0.641246	290.13	4	36	5	38.93	6.46	Pyruvate dehydrogenase isoforms
Pyruvate dehydrogenase (lipoamide) beta	Q3TL86_MOUSE	SKF38393_AC_SP	2309	0.641246	241.92	4	36	5.1	38.93	6.46	Pyruvate dehydrogenase isoforms
low density lipoprotein receptor-related protein associated protein 1	Q3TL96_MOUSE	SKF38393_FC_TP	6407	4.04019	83.19	3	40	6.5	42.2	7.95	Low density lipoprotein receptor-related protein associated protein 1
Phosphoglycerate kinase 1	Q3TPE6_MOUSE	SKF38393_AC_TP	4404	0.448889	245.31	7	38	5.7	44.51	9.01	Phosphoglycerate kinase isoforms
Phosphoglycerate kinase 1	Q3TPE6_MOUSE	SKF38393_FC_TP	6407	4.04019	294.35	7	40	6.5	44.51	9.01	Phosphoglycerate kinase isoforms
Phosphoglycerate kinase 1	Q3TPE6_MOUSE	SKF38393_FC_TP	6404	6.34783	191.13	5	40	6.5	44.51	9.01	Phosphoglycerate kinase isoforms
Phosphoglycerate kinase 1	Q3TPE6_MOUSE	SKF38393_ST_SP	7502	0.481076	55.74	2	50	3.2	44.51	9.01	Phosphoglycerate kinase isoforms
Phosphoglycerate kinase 1	Q3TPE6_MOUSE	SKF38393_ST_TP	7506	1.57445	287.35	5	50	7.3	44.51	9.01	Phosphoglycerate kinase isoforms
Phosphoglycerate kinase 1	Q3TPE6_MOUSE	SKF38393_ST_TP	7604	2.14125	210.11	4	55	7	44.51	9.01	Phosphoglycerate kinase isoforms
Phosphoglycerate kinase 1	Q3TPE6_MOUSE	SKF38393_ST_TP	7507	2.4697	480.94	7	50	7.3	44.51	9.01	Phosphoglycerate kinase isoforms
Phosphoglycerate kinase 1	Q3TPE6_MOUSE	SKF38393_ST_TP	8501	3.62453	195.84	3	50	7.4	44.51	9.01	Phosphoglycerate kinase isoforms
Phosphoglycerate kinase 1	Q3TPE6_MOUSE	SKF38393_ST_TP	5508	3.90278	83.22	1	50	6	44.51	9.01	Phosphoglycerate kinase isoforms
Synaptotagmin1	Q3TPT3_MOUSE	SKF38393_HC_TP	3711	1.68691	41	2	55	5.4	47.4	8.68	Synaptotagmin1
Glutamate-ammonia ligase (glutamine synthase)	Q3TRK7_MOUSE	SKF38393_AC_TP	3411	0.3671	105.47	2	38	5.6	42.07	6.73	Glutamine synthetase
Glutamate-ammonia ligase (glutamine synthase)	Q3TRK7_MOUSE	SKF38393_FC_TP	6407	4.04019	415.13	8	40	6.5	42.07	6.73	Glutamine synthetase
Glutamate-ammonia ligase (glutamine synthase)	Q3TRK7_MOUSE	SKF38393_FC_TP	6404	6.34783	345.88	7	40	6.5	42.07	6.73	Glutamine synthetase
Glutamate-ammonia ligase (glutamine synthase)	Q3TRK7_MOUSE	SKF38393_HC_SP	8701	3.2205	384.82	7	40	3.3	42.07	6.73	Glutamine synthetase
Glutamate-ammonia ligase (glutamine synthase)	Q3TRK7_MOUSE	SKF38393_HC_SP	3501	5.09533	77.61	2	36	5	42.07	6.73	Glutamine synthetase
Glutamate-ammonia ligase (glutamine synthase)	Q3TRK7_MOUSE	SKF38393_ST_SP	5401	1.40084	64.9	1	45	6	42.07	6.73	Glutamine synthetase
Glutamate-ammonia ligase (glutamine synthase)	Q3TRK7_MOUSE	SKF38393_ST_SP	5306	3.25561	150.54	3	40	6.3	42.07	6.73	Glutamine synthetase
Glutamate-ammonia ligase (glutamine synthase)	Q3TRK7_MOUSE	SKF38393_ST_TP	7407	1.4553	101.89	2	37	7.4	42.07	6.73	Glutamine synthetase
Glutamate-ammonia ligase (glutamine synthase)	Q3TRK7_MOUSE	SKF38393_ST_TP	4512	1.54459	83.17	2	50	5.8	42.07	6.73	Glutamine synthetase
Glutamate-ammonia ligase (glutamine synthase)	Q3TRK7_MOUSE	SKF38393_ST_TP	7506	1.57445	362.58	5	50	7.3	42.07	6.73	Glutamine synthetase
Glutamate-ammonia ligase (glutamine synthase)	Q3TRK7_MOUSE	SKF38393_ST_TP	5511	1.62581	293.85	4	50	6	42.07	6.73	Glutamine synthetase
Glutamate-ammonia ligase (glutamine synthase)	Q3TRK7_MOUSE	SKF38393_ST_TP	5504	3.51169	85.66	1	50	5.8	42.07	6.73	Glutamine synthetase
Glutamate-ammonia ligase (glutamine synthase)	Q3TRK7_MOUSE	SKF38393_ST_TP	5508	3.90278	80.06	1	50	6	42.07	6.73	Glutamine synthetase
Proteasome subunit alpha	Q3TS44_MOUSE	SKF38393_AC_SP	4205	0.466699	369.22	7	30	6.1	29.53	6	Proteasome subunit isoforms
Proteasome (prosome, macropain)	Q3TS44_MOUSE	SKF38393_ST_TP	5209	2.75694	287.66	6	27	6.3	29.53	6	Proteasome subunit isoforms
N-myc downstream regulated 1	Q3TSR4_MOUSE	SKF38393_ST_TP	4602	1.81051	357.87	7	52	5.7	42.81	5.66	NDRG1
Poly(rC) binding protein 2	Q3TT81_MOUSE	SKF38393_AC_SP	7202	0.456206	69.57	2	30	7.4	33.9	9.52	Poly(rC)-binding protein isoforms
Proteasome	Q3TUI9_MOUSE	SKF38393_FC_TP	1202	0.470021	195.55	4	26	4.3	26.39	4.65	Proteasome subunit isoforms
Proteasome (prosome, macropain) subunit, alpha type 5	Q3TUI9_MOUSE	SKF38393_HC_SP	1	3.46716	195.55	4	26	4.3	26.39	4.65	Proteasome subunit isoforms
Proteasome (prosome, macropain) subunit, alpha type 5	Q3TUI9_MOUSE	SKF38393_HC_TP	2203	0.204268	223.22	6	26	4.2	26.39	4.65	Proteasome subunit isoforms
C-terminal binding protein 1	Q3TUM5_MOUSE	SKF38393_ST_TP	5508	3.90278	51.51	1	50	6	46.53	6.18	C-terminal-binding protein 1 (CtBP1)
Heat shock protein, A	Q3TW93_MOUSE	SKF38393_AC_TP	4804	5.11899	118	3	70	5.2	73.5	5.81	Heat shock protein A
Tubulin	Q3TY31_MOUSE	SKF38393_ST_TP	4608	1.95839	169.71	3	53	5.7	49.76	4.79	Tubulin isoforms
Calcium/calmodulin-dependent protein kinase II, beta	Q3TY93_MOUSE	SKF38393_FC_SP	8806	0.196947	53.39	1	50	5.7	41.6	9.02	Calcium/calmodulin-dependent protein kinase II, beta
PDZ and LIM domain 1 (elfin)	Q3TZ17_MOUSE	SKF38393_FC_TP	5320	0.207872	49.2	1	36	6.2	35.72	6.41	PDZ and LIM domain 1 (elfin)
Guanine deaminase	Q3U0C4_MOUSE	SKF38393_ST_TP	5511	1.62581	82.99	1	50	6	50.91	5.32	Guanine deaminase
Guanine deaminase	Q3U0C4_MOUSE	SKF38393_ST_TP	5503	1.99374	52.17	1	49	5.8	50.91	5.32	Guanine deaminase
Chaperonin subunit 5 (epsilon)	Q3U530_MOUSE	SKF38393_FC_SP	8806	0.196947	43.2	1	50	5.7	59.64	5.56	TCP1 chaperonins
Nucleophosmin1	Q3U536_MOUSE	SKF38393_AC_SP	1401	0.297392	48	5	37	4.2	32.6	4.62	Nucleophosmin
Succinate-Coenzyme A ligase	Q3U6C7_MOUSE	SKF38393_ST_TP	4602	1.81051	206.6	5	52	5.7	50.59	8.71	Succinate/malate CoA ligase beta subunit isoforms
Succinate-Coenzyme A ligase	Q3U6C7_MOUSE	SKF38393_ST_TP	4608	1.95839	189.02	3	53	5.7	50.59	8.71	Succinate/malate CoA ligase beta subunit isoforms
Succinate-Coenzyme A ligase, ADP-forming, beta subunit	Q3U6C7_MOUSE	SKF38393_ST_TP	5504	3.51169	99.95	2	50	5.8	50.59	8.71	Succinate/malate CoA ligase beta subunit isoforms
Peroxiredoxin 5	Q3U7H9_MOUSE	SKF38393_AC_TP	7001	1.38035	413.42	9	17	8	21.64	10.1	Peroxiredoxin isoforms
Peroxiredoxin 5	Q3U7H9_MOUSE	SKF38393_AC_TP	5011	2.68466	137.15	4	19	6.3	21.64	10.1	Peroxiredoxin isoforms
Peroxiredoxin 5	Q3U7H9_MOUSE	SKF38393_HC_TP	7007	7.94303	238	14	17	7.2	21.7	8.95	Peroxiredoxin isoforms
t-complex protein 1	Q3U7I8_MOUSE	SKF38393_FC_SP	8912	0.140351	85.76	1	60	5.8	60.46	5.64	TCP1 chaperonins
Phosphoglycerate mutase 1	Q3U7Z6_MOUSE	SKF38393_FC_TP	6317	1.68701	178.64	4	35	7	28.81	6.82	Phosphoglycerate mutase 1
3-oxoacid CoA transferase	Q3U9P7_MOUSE	SKF38393_ST_TP	7703	0.562132	101.75	2	67	7	56.01	9.46	3-oxoacid CoA transferase
Actin beta	Q3UBP6_MOUSE	SKF38393_ST_TP	5504	3.51169	339.19	6	50	5.8	41.74	5.18	Actin isoforms
Actin beta	Q3UBP6_MOUSE	SKF38393_ST_TP	8501	3.62453	354.79	6	50	7.4	41.74	5.18	Actin isoforms
Actin beta	Q3UBP6_MOUSE	SKF38393_ST_TP	5508	3.90278	148.19	3	50	6	41.74	5.18	Actin isoforms
Capping protein (actin filament) muscle Z-line, alpha 2, full insert sequence	Q3UBZ3_MOUSE	SKF38393_AC_TP	4307	0.45713	129	3	35	5.3	33	5.57	F-actin-capping protein subunit isoforms
Aldo-keto reductase family 1, member B3 (aldose reductase)	Q3UDY1_MOUSE	SKF38393_FC_TP	6317	1.68701	290.51	7	35	7	35.71	6.87	Aldose reductase isoforms
Aldo-keto reductase family 1, member B3 (aldose reductase)	Q3UDY1_MOUSE	SKF38393_FC_TP	6304	1.7865	215.89	6	35	6.5	35.71	6.87	Aldose reductase isoforms
Aldo-keto reductase family 1, member B3 (aldose reductase)	Q3UDY1_MOUSE	SKF38393_HC_TP	8301	1.643	277.98	6	37	7	35.71	6.87	Aldose reductase isoforms
Dihydrolipoamide S-succinyltransferase	Q3UEA0_MOUSE	SKF38393_AC_SP	5606	0.859897	54.64	1	50	6	48.94	9.87	Dihydrolipoamide S-succinyltransferase, mitochondrial
Dimethylarginine dimethylaminohydrolase 1	Q3UF01_MOUSE	SKF38393_AC_TP	4307	0.45713	360	7	35	5.3	24.9	5.02	Dimethylarginine dimethylaminohydrolase isoforms
Tubulin	Q3UF42_MOUSE	SKF38393_AC_TP	4404	0.448889	96.09	4	38	5.7	50.4	4.68	Tubulin isoforms
Pyruvate dehydrogenase E1 alpha 1	Q3UFJ3_MOUSE	SKF38393_AC_SP	7202	0.456206	204.77	5	30	7.4	43.2	9.37	Pyruvate dehydrogenase isoforms
Pyruvate dehydrogenase E1 alpha 1	Q3UFJ3_MOUSE	SKF38393_AC_SP	5505	2.17605	50	2	45	5.9	42.1	6.64	Pyruvate dehydrogenase isoforms
Pyruvate dehydrogenase E1 alpha 1	Q3UFJ3_MOUSE	SKF38393_FC_SP	9310	0.231447	79.93	2	40	7.4	43.2	9.37	Pyruvate dehydrogenase isoforms
Pyruvate dehydrogenase E1 alpha 1	Q3UFJ3_MOUSE	SKF38393_FC_TP	6407	4.04019	115.95	2	40	6.5	43.2	9.37	Pyruvate dehydrogenase isoforms
Pyruvate dehydrogenase E1 alpha 1	Q3UFJ3_MOUSE	SKF38393_FC_TP	6404	6.34783	376.34	6	40	6.5	43.2	9.37	Pyruvate dehydrogenase isoforms
Pyruvate dehydrogenase E1 alpha 1	Q3UFJ3_MOUSE	SKF38393_HC_SP	8701	3.2205	146.21	2	40	3.3	43.2	9.37	Pyruvate dehydrogenase isoforms
Pyruvate dehydrogenase E1 alpha 1	Q3UFJ3_MOUSE	SKF38393_ST_SP	5401	1.40084	107.21	2	45	6	43.2	9.37	Pyruvate dehydrogenase isoforms
Pyruvate dehydrogenase E1 alpha 1	Q3UFJ3_MOUSE	SKF38393_ST_SP	5306	3.25561	326.12	9	40	6.3	43.2	9.37	Pyruvate dehydrogenase isoforms
Monoglyceride lipase	Q3UFX6_MOUSE	SKF38393_FC_TP	6304	1.7865	333.06	7	35	6.5	37.46	9.74	Monoglyceride lipase
Monoglyceride lipase	Q3UFX6_MOUSE	SKF38393_HC_TP	7301	0.547838	279	7	36	6.7	37.5	8.91	Monoglyceride lipase
Glycosyl transferase, family 8 containing protein	Q3UHH8_MOUSE	SKF38393_ST_TP	5313	1.4406	48.03	0	35	6.2	42.45	9.82	Glucoside xylosyltransferase 1
Cofilin 2	Q3UHW9_MOUSE	SKF38393_AC_TP	5011	2.68466	46.51	1	19	6.3	18.7	8.84	Cofilin isoforms
Cofilin 2	Q3UHW9_MOUSE	SKF38393_FC_TP	8012	2.17489	148.7	1	17	8.8	18.7	8.84	Cofilin isoforms
Heat shock protein 1	Q3UIF3_MOUSE	SKF38393_FC_TP	819	2.36328	490.25	5	90	4.2	84.76	4.78	Heat shock protein 60 kDa isoforms
Heat shock protein 1	Q3UIP0_MOUSE	SKF38393_HC_TP	4706	0.291503	1182.03	21	60	5.1	60.92	5.84	Heat shock protein 60 kDa isoforms
Sirtuin 2 (silent mating type information regulation 2, homolog) 2	Q3UJK6_MOUSE	SKF38393_HC_TP	7301	0.547838	51	2	36	6.7	39.4	6.62	Sirtuin 2
Sirtuin 2 (silent mating type information regulation 2, homolog) 2	Q3UJK6_MOUSE	SKF38393_ST_SP	5208	1.5153	92.91	2	36	6.1	39.38	6.75	Sirtuin 2
3-oxoacid CoA transferase	Q3UJQ9_MOUSE	SKF38393_HC_TP	7603	0.398014	134	5	49	6.8	52.3	9.06	3-oxoacid CoA transferase
3-oxoacid CoA transferase	Q3UJQ9_MOUSE	SKF38393_ST_TP	8614	2.29487	188.34	2	51	9	52.25	9.71	3-oxoacid CoA transferase
Aldo-keto reductase family 1, member A4 (aldehyde reductase)	Q3UJW9_MOUSE	SKF38393_ST_TP	7410	2.10387	77.36	2	37	7	36.59	7.09	Aldose reductase isoforms
Cell division cycle 42 homolog	Q3UL78_MOUSE	SKF38393_AC_TP	4107	1.97051	74.69	1	22	5.7	16.49	6.18	Guanine nucleotide-binding protein G(o) subunit alpha
RAN, member RAS oncogene family	Q3ULW0_MOUSE	SKF38393_AC_TP	7105	1.80184	57.12	1	23	8	24.34	8.82	GTP-binding nuclear protein Ran
hnRNP L	Q3UMT7_MOUSE	SKF38393_AC_SP	7802	0.391463	152	6	70	6.5	64	7.27	hnRNP L
hnRNP L	Q3UMT7_MOUSE	SKF38393_HC_SP	6703	2.31	163	5	60	7	64.1	7.27	hnRNP L
Peptidyl-prolyl cis/trans isomerase NIMA-interacting 1	Q3UTI7_MOUSE	SKF38393_ST_TP	8007	0.689151	52.56	1	16	6.1	18.36	9.68	Peptidyl-prolyl cis/trans isomerase isoforms
Mercaptopyruvate sulfurtransferase	Q3UW66_MOUSE	SKF38393_FC_TP	5320	0.207872	55.31	1	36	6.2	33.08	9.36	Sulfurtransferase
Proteasome (prosome, macropain) subunit, alpha type 2	Q3UWT6_MOUSE	SKF38393_HC_SP	8009	1.73585	393.26	7	26	8	27.49	9.05	Proteasome subunit isoforms
Fructose-bisphosphate aldolase	Q3ZBY4_BOVIN	SKF38393_AC_TP	6402	4.11168	88	2	40	5	39.4	6.21	Fructose-bisphosphate aldolase isoforms
SEC13-like 1	Q3ZCC9_BOVIN	SKF38393_ST_TP	1416	2.2668	46.76	1	32	5.1	35.45	5.11	SEC13-like 1
Tubulin	Q3ZCR3_HUMAN	SKF38393_AC_TP	4307	0.45713	180	5	35	5.3	31	5.52	Tubulin isoforms
Tu translation elongation factor	Q497E7_MOUSE	SKF38393_ST_SP	5401	1.40084	708.5	14	45	6	49.48	7.91	Tu translation elongation factor
Tu translation elongation factor	Q497E7_MOUSE	SKF38393_ST_TP	4512	1.54459	148.08	3	50	5.8	49.48	7.91	Tu translation elongation factor
Dstn protein (Destrin)	Q4FK36_MOUSE	SKF38393_ST_TP	8007	0.689151	151.69	2	16	6.1	18.51	9.2	Dstn protein (Destrin)
Enolase	Q4FK59_MOUSE	SKF38393_ST_SP	7502	0.481076	242.53	5	50	3.2	46.97	6.31	Enolase isoforms
Fumarate hydratase	Q4PNY4_CRIGR	SKF38393_ST_TP	7604	2.14125	68.29	2	55	7	50.1	8.69	Fumarate hydratase
Tyrosine 3-monooxygenase	Q4R4J3_MACFA	SKF38393_FC_TP	215	0.487634	264.17	7	30	4	29.16	4.48	14-3-3 proteins
Tyrosine 3-monooxygenase	Q4R4J3_MACFA	SKF38393_FC_TP	814	0.315922	396.34	8	37	4.2	29.16	4.48	14-3-3 proteins
Tyrosine 3-monooxygenase	Q4R4J3_MACFA	SKF38393_FC_TP	4204	0.434548	126.21	4	30	5.6	29.16	4.48	14-3-3 proteins
ATP synthase subunit alpha	Q4R7D2_MACFA	SKF38393_HC_SP	4408	4.09	54	2	36	6	39.1	8.94	ATP synthase isoforms
ATP synthase subunit alpha	Q4R7D2_MACFA	SKF38393_HC_SP	9402	3.26	44	1	35	10	39.1	8.94	ATP synthase isoforms
Manganese-containing superoxide dismutase	Q4ZJI1_HUMAN	SKF38393_AC_TP	8001	0.192614	106.94	2	22	6.5	23.62	7.87	Superoxide dismutase
Septin 5	Q52KH2_MOUSE	SKF38393_HC_SP	4408	4.09	73	2	36	6	30.7	8.49	Septin proteins
hnRNP H3	Q53F48_HUMAN	SKF38393_ST_SP	5208	1.5153	290.01	6	36	6.1	36.9	6.97	hnRNP H3
Isocitrate dehydrogenase 3 (NAD+) alpha variant	Q53GF8_HUMAN	SKF38393_AC_SP	2501	0.190309	136	3	40	5.1	39.6	6.46	Isocitrate dehydrogenase isoforms
Isocitrate dehydrogenase 3 (NAD+) alpha variant	Q53GF8_HUMAN	SKF38393_AC_TP	3410	4.01509	410.74	9	37	5.5	39.59	6.53	Isocitrate dehydrogenase isoforms
Isocitrate dehydrogenase 3 (NAD+) alpha variant	Q53GF8_HUMAN	SKF38393_AC_TP	3411	0.3671	599.11	13	37	5.6	39.59	6.53	Isocitrate dehydrogenase isoforms
Isocitrate dehydrogenase 3 (NAD+) alpha variant	Q53GF8_HUMAN	SKF38393_AC_TP	4404	0.448889	524.95	14	38	5.7	39.59	6.53	Isocitrate dehydrogenase isoforms
Isocitrate dehydrogenase 3 (NAD+) alpha variant	Q53GF8_HUMAN	SKF38393_ST_TP	1416	2.2668	47.45	1	32	5.1	39.59	6.53	Isocitrate dehydrogenase isoforms
Isocitrate dehydrogenase 2 (NADP+)	Q53GL5_HUMAN	SKF38393_ST_TP	8501	3.62453	101.81	2	50	7.4	50.88	6.45	Isocitrate dehydrogenase isoforms
Glutamate dehydrogenase 1 variant	Q53GW3_HUMAN	SKF38393_ST_SP	7602	0.574121	334.53	8	53	6.5	61.3	8.83	Glutamate dehydrogenase 1 variant
ATP synthase subunit alpha	Q53XX6_HUMAN	SKF38393_ST_SP	7502	0.481076	668.91	13	50	3.2	59.71	9.61	ATP synthase isoforms
ATP synthase subunit alpha	Q53XX6_HUMAN	SKF38393_ST_SP	7602	0.574121	548.46	10	53	6.5	59.71	9.61	ATP synthase isoforms
Chaperonin subunit 2 (Beta)	Q542X7_MOUSE	SKF38393_AC_SP	5801	0.610194	592	16	55	6	57.5	5.97	TCP1 chaperonins
Cofilin 1,	Q544Y7_MOUSE	SKF38393_AC_TP	5011	2.68466	108.16	3	18	6.3	18.55	9.13	Cofilin isoforms
Cofilin 1	Q544Y7_MOUSE	SKF38393_FC_TP	8012	2.17489	444.2	9	17	8.8	18.55	9.13	Cofilin isoforms
Ubiquitin-conjugating enzyme E2 variant 1	Q569Y6_MOUSE	SKF38393_ST_TP	8007	0.689151	356.04	7	16	6.1	16.34	9.07	Ubiquitin-conjugating enzyme E2 isoforms
Glyceraldehyde 3-phosphate dehydrogenase	Q58A57_MERUN	SKF38393_HC_TP	9301	0.0871204	586	22	35	8.9	35.8	8.44	Glyceraldehyde-3-phosphate dehydrogenase
Glyceraldehyde 3-phosphate dehydrogenase	Q58A57_MERUN	SKF38393_HC_TP	8305	0.0946292	414	17	30	8.5	35.8	8.44	Glyceraldehyde-3-phosphate dehydrogenase
Glyceraldehyde 3-phosphate dehydrogenase	Q58A57_MERUN	SKF38393_HC_TP	8209	0.147285	555	20	35	8.6	35.8	8.44	Glyceraldehyde-3-phosphate dehydrogenase
Glyceraldehyde 3-phosphate dehydrogenase	Q58A57_MERUN	SKF38393_HC_TP	6301	3.38575	211	5	36	6.2	35.8	8.44	Glyceraldehyde-3-phosphate dehydrogenase
Glyoxalase I	Q59EL0_HUMAN	SKF38393_HC_TP	2003	0.153673	63.21	1	22	4.7	21.1	4.98	Glyoxalase I
Synapsin2	Q59GM1_HUMAN	SKF38393_HC_TP	7603	0.398014	178	9	49	6.8	56.7	9.01	Synapsin-2
Enolase	Q5BJ93_RAT	SKF38393_AC_SP	2501	0.190309	83	3	40	5.1	47.1	6.16	Enolase isoforms
Enolase	Q5BJ93_RAT	SKF38393_AC_SP	3703	0.40039	296.1	6	50	5.4	47.12	6.16	Enolase isoforms
Enolase	Q5BJ93_RAT	SKF38393_AC_SP	3705	0.601249	159.1	4	50	5.6	47.12	6.16	Enolase isoforms
Enolase 1	Q5BJ93_RAT	SKF38393_HC_TP	9602	5.86256	420	8	40	9	47.1	6.16	Enolase isoforms
Hbb-b2 protein	Q5D0E8_MOUSE	SKF38393_FC_TP	7116	0.672397	108.35	2	18	7.6	15.82	9.42	Hemoglobin subunits
Enolase 1	Q5EB49_RAT	SKF38393_AC_SP	5606	0.859897	256.84	5	50	6	47.13	6.16	Enolase isoforms
Suclg2	Q5EBA9_RAT	SKF38393_ST_TP	5508	3.90278	113.12	2	50	6	41.69	5.54	Succinate/malate CoA ligase beta subunit isoforms
Enolase 1	Q5FW97_MOUSE	SKF38393_ST_TP	3404	3.62029	357.98	6	37	5.3	47.11	6.4	Enolase isoforms
Aldolase 1	Q5FWB7_MOUSE	SKF38393_AC_SP	7304	0.565884	217.61	4	35	7	39.33	9.2	Fructose-bisphosphate aldolase isoforms
Aldolase 1	Q5FWB7_MOUSE	SKF38393_AC_SP	6410	2.1714	152.76	2	39	8	39.33	9.2	Fructose-bisphosphate aldolase isoforms
Aldolase 1, A isoform	Q5FWB7_MOUSE	SKF38393_AC_TP	3411	0.3671	46.22	1	38	5.6	39.33	9.2	Fructose-bisphosphate aldolase isoforms
Aldolase 1, A isoform	Q5FWB7_MOUSE	SKF38393_FC_TP	6407	4.04019	109.31	3	40	6.5	39.33	9.2	Fructose-bisphosphate aldolase isoforms
Aldolase 1, A isoform	Q5FWB7_MOUSE	SKF38393_ST_SP	7303	0.414223	180.11	4	38	7	39.33	9.2	Fructose-bisphosphate aldolase isoforms
Aldolase 1, A isoform	Q5FWB7_MOUSE	SKF38393_ST_SP	6203	2.20643	421.97	9	39	7	39.33	9.2	Fructose-bisphosphate aldolase isoforms
Aldolase 1, A isoform	Q5FWB7_MOUSE	SKF38393_ST_TP	7407	1.4553	124.23	1	37	7.4	39.33	9.2	Fructose-bisphosphate aldolase isoforms
SCCA1/SCCA2	Q5K684_HUMAN	SKF38393_AC_TP	4404	0.448889	230.04	6	37	5.7	44.74	6.2	SCCA1/SCCA2
Prdx2	Q5M9N9_MOUSE	SKF38393_HC_TP	2003	0.153673	172.14	4	22	4.7	21.78	5.08	Peroxiredoxin isoforms
Nucleoside diphosphate kinase	Q5NC82_MOUSE	SKF38393_ST_TP	8007	0.689151	91.79	2	16	6.1	17.35	7.82	Nucleoside diphosphate kinase isoforms
Pyrroline-5-carboxylate reductase-like	Q5PQJ6_RAT	SKF38393_FC_TP	6226	2.07244	133.57	3	26	7	28.86	6.68	Pyrroline-5-carboxylate reductase 3
Septin	Q5R7Y5_PONPY	SKF38393_ST_SP	3501	0.585822	176.5	4	50	5.3	53.05	5.95	Septin proteins
Tubulin	Q5SU16_HUMAN	SKF38393_HC_TP	706	7.98619	779	23	50	4.2	49.7	4.78	Tubulin isoforms
Septin 8	Q5SX81_MOUSE	SKF38393_FC_SP	8806	0.196947	48.33	2	50	5.7	49.78	5.63	Septin proteins
Fructose-bisphosphate aldolase	Q5SYM1_MOUSE	SKF38393_AC_SP	6410	0.678164	747.9	13	40	7	39.37	6.82	Fructose-bisphosphate aldolase isoforms
Fructose-bisphosphate aldolase C	Q5SYM1_MOUSE	SKF38393_AC_SP	6410	0.678164	747.9	13	40	7	39.37	6.82	Fructose-bisphosphate aldolase isoforms
Fructose-bisphosphate aldolase	Q5SYM1_MOUSE	SKF38393_ST_SP	6305	1.7558	689.06	15	38	6.2	39.37	6.82	Fructose-bisphosphate aldolase isoforms
Fructose-bisphosphate aldolase	Q5SYM1_MOUSE	SKF38393_ST_SP	6308	2.25835	244.84	5	38	6.4	39.37	6.82	Fructose-bisphosphate aldolase isoforms
Fructose-bisphosphate aldolase	Q5SYM1_MOUSE	SKF38393_ST_TP	7407	1.4553	316.34	6	37	7.4	39.37	6.82	Fructose-bisphosphate aldolase isoforms
Fructose-bisphosphate aldolase	Q5SYM1_MOUSE	SKF38393_ST_TP	5503	1.99374	215.02	5	49	5.8	39.37	6.82	Fructose-bisphosphate aldolase isoforms
L-lactate dehydrogenase	Q5U077_HUMAN	SKF38393_AC_SP	2501	0.190309	112	3	40	5.1	36.6	5.71	Lactate dehydrogenase isoforms
L-lactate dehydrogenase	Q5U077_HUMAN	SKF38393_HC_TP	7301	0.547838	54	1	36	6.7	36.6	5.71	Lactate dehydrogenase isoforms
Lactate dehydrogenase B	Q5U077_HUMAN	SKF38393_ST_TP	3401	2.0832	86.44	1	35	5.3	36.62	5.66	Lactate dehydrogenase isoforms
Lactate dehydrogenase B	Q5U077_HUMAN	SKF38393_ST_TP	4408	1.36204	562	9	36	5.7	36.62	5.66	Lactate dehydrogenase isoforms
Lactate dehydrogenase B	Q5U077_HUMAN	SKF38393_ST_TP	5313	1.4406	456.19	8	35	6.2	36.62	5.66	Lactate dehydrogenase isoforms
Tubulin	Q5VLK2_CRIGR	SKF38393_HC_TP	3711	1.68691	151	9	55	5.4	50	4.94	Tubulin isoforms
Protein-L-isoaspartate (D-aspartate) O-methyltransferase	Q5VYC1_HUMAN	SKF38393_AC_TP	8104	1.82681	77.03	3	25	9	24.66	6.06	Protein-L-isoaspartate (D-aspartate) O-methyltransferase
NADH dehydrogenase (Ubiquinone)	Q5XIH3_RAT	SKF38393_FC_SP	9602	0.164626	323.86	7	45	7.3	50.7	9.38	NADH dehydrogenase isoforms
Enolase	Q5XJG8_MOUSE	SKF38393_ST_TP	4512	1.54459	127.24	3	50	5.8	50.21	8.91	Enolase isoforms
Septin 6	Q6B514_HUMAN	SKF38393_AC_TP	5705	1.28977	169	4	50	6.4	50.2	6.39	Septin proteins
CKB protein	Q6FG40_HUMAN	SKF38393_HC_TP	505	4.15857	453	9	40	4.2	42.7	5.34	Creatine kinase B-type
Nucleoside diphosphate kinase	Q6FGK3_HUMAN	SKF38393_FC_TP	7116	0.672397	246.76	5	18	7.6	17.14	5.78	Nucleoside diphosphate kinase isoforms
CNN3	Q6FHA7_HUMAN	SKF38393_AC_TP	3410	4.01509	252.16	5	38	5.6	36.39	5.64	Calponin-3
CNN3	Q6FHA7_HUMAN	SKF38393_ST_TP	3404	3.62029	164.94	3	37	5.3	36.39	5.64	Calponin-3
NDUFV1	Q6IBR3_HUMAN	SKF38393_FC_SP	9602	0.164626	270.78	1	45	7.3	50.78	9.51	NADH dehydrogenase isoforms
Intracellular platelet-activating factor acetylhydrolase alpha 2 subunit	Q6IBR6_HUMAN	SKF38393_HC_TP	5001	0.281998	54.2	1	25	5.1	29.17	5.12	Platelet-activating factor acetylhydrolase IB subunit beta
Pdxp	Q6IS27_MOUSE	SKF38393_FC_TP	4204	0.434548	75.89	1	30	5.6	25.09	5.04	Pdxp
Pdxp	Q6IS27_MOUSE	SKF38393_ST_TP	4309	1.85374	459.43	8	30	5.7	25.09	5.04	Pdxp
Pdxp	Q6IS27_MOUSE	SKF38393_ST_TP	4209	1.98981	307.41	4	26	5.7	25.09	21.89	Pdxp
Flotilin1	Q6P2A7_RAT	SKF38393_FC_SP	9602	0.164626	444.23	9	45	7.3	47.48	6.85	Flotillin-1
Pyruvate kinase	Q6P7S0_RAT	SKF38393_ST_TP	4608	1.95839	179.76	4	53	5.7	52.9	8.98	Pyruvate kinase isoforms
Pyruvate kinase	Q6P7S0_RAT	SKF38393_ST_TP	5508	3.90278	234.15	4	50	6	52.9	8.98	Pyruvate kinase isoforms
hnRNP A2/B1	Q6PCV9_MOUSE	SKF38393_AC_SP	7304	0.565884	52.82	1	35	7	23.05	9.26	hnRNP A2/B1
Triosephosphate isomerase	Q6SA19_RAT	SKF38393_HC_TP	6110	3.10345	147	5	22	6.4	26.9	6.45	Triosephosphate isomerase
Ubiquitin-conjugating enzyme E2	Q6ZWZ2_MOUSE	SKF38393_ST_TP	304	0.270502	149.53	3	34	4.1	27.15	4.11	Ubiquitin-conjugating enzyme E2 isoforms
Heat shock protein 84	Q71LX8_MOUSE	SKF38393_FC_TP	819	2.36328	501.68	11	90	4.2	83.23	4.82	Heat shock protein 84
Voltage-dependent anion channel 2	Q78MH6_MOUSE	SKF38393_AC_SP	5209	0.150954	80.17	1	30	7	31.71	8.73	Voltage-dependent anion-selective channel protein 2
Septin	Q7KYV2_HUMAN	SKF38393_ST_TP	5508	3.90278	121.85	2	50	6	44.13	6.09	Septin proteins
H5	Q7KYV2_HUMAN	SKF38393_ST_TP	5511	1.62581	144.9	4	50	6	44.13	6.09	Septin proteins
Protein kinase C inhibitor KCIP-1 isoform delta	Q7M332_SHEEP	SKF38393_FC_TP	1202	0.470021	144.6	1	26	4.3	18.37	4.82	14-3-3 proteins
Protein kinase C inhibitor KCIP-1 isoform delta	Q7M332_SHEEP	SKF38393_HC_TP	2203	0.204268	346.91	1	26	4.2	18.37	4.82	14-3-3 proteins
Protein kinase C inhibitor KCIP-1 isoform delta	Q7M332_SHEEP	SKF38393_ST_TP	2205	1.33577	262.29	4	26	5.1	18.37	4.82	14-3-3 proteins
Neuronal protein NP25	Q7Z517_HUMAN	SKF38393_AC_TP	4107	1.97051	118.43	1	22	5.7	24.88	9.21	Neuronal protein NP25 (Transgelin-3)
Tropomodulin 2	Q8BGX9_MOUSE	SKF38393_HC_TP	4404	6.79211	90.26	2	40	4.2	39.49	5.14	Tropomodulin-2
NADH dehydrogenase (ubiquinone)	Q8BTZ3_MOUSE	SKF38393_HC_SP	6004	1.47089	360.16	5	30	5.2	30.13	6.81	NADH dehydrogenase isoforms
NADH dehydrogenase (ubiquinone)	Q8BTZ3_MOUSE	SKF38393_HC_SP	1003	1.52638	50.55	1	25	4.2	30.13	6.81	NADH dehydrogenase isoforms
Myc box dependent interacting protein1	Q8BXH2_MOUSE	SKF38393_ST_TP	6101	3.41441	50.73	1	26	6.3	29.11	6.82	Myc box dependent interacting protein1
N-ethylmaleimide sensitive fusion protein attachment protein gamma	Q8C1T5_MOUSE	SKF38393_ST_TP	3401	2.0832	721.19	13	35	5.3	34.74	5.18	NSF attachment protein isoforms
hnRNP A2/B1	Q8C2A0_MOUSE	SKF38393_AC_SP	6410	2.1714	127.73	3	39	8	32.44	9.2	hnRNP A2/B1
Synapsin2	Q8CE19_MOUSE	SKF38393_AC_TP	6402	4.11168	198	5	40	5	35.3	7.11	Synapsin-2
Fumarylacetoacetate hydrolase domain containing 2A	Q8K0V8_MOUSE	SKF38393_ST_TP	4304	2.17295	124.35	2	36	5.7	34.65	9.47	Fumarylacetoacetate hydrolase domain containing protein isoforms
Hydroxypyruvate isomerase homolog	Q8R1F5_MOUSE	SKF38393_ST_TP	4209	1.98981	187.85	4	26	5.7	30.43	6	Hydroxypyruvate isomerase homolog
Hydroxypyruvate isomerase homolog	Q8R1F5_MOUSE	SKF38393_ST_TP	5209	2.75694	74.12	1	27	6.3	30.43	6	Hydroxypyruvate isomerase homolog
P32-RACK (Complement component 1, q subcomponent binding protein)	Q8R5L1_MOUSE	SKF38393_ST_SP	102	0.589061	136.03	3	27	3.2	31.01	4.63	P32-RACK (Complement component 1, q subcomponent binding protein)
Acyl-Coenzyme A dehydrogenase	Q91W85_MOUSE	SKF38393_AC_TP	6402	4.11168	176	3	40	5	44.9	8.68	Acyl-CoA dehydrogenase
Hectd1 protein	Q91Z48_MOUSE	SKF38393_AC_SP	2104	2.94	43	2	27	5.4	16.8	6.08	Hectd1 protein
ERP57	Q91Z81_CRIGR	SKF38393_AC_TP	4808	0.321211	675.84	1	60	5.8	56.76	5.95	ERP57
ERP57	Q91Z81_CRIGR	SKF38393_HC_TP	4716	0.402948	224	12	50	5.7	56.8	5.98	ERP57
ERP57	Q91Z81_CRIGR	SKF38393_HC_TP	4702	0.547197	201	9	50	5.5	56.8	5.98	ERP57
Capping protein (Actin filament) muscle Z-line, beta	Q923G3_MOUSE	SKF38393_AC_SP	2104	2.94	59	3	27	5.4	30.6	5.69	F-actin-capping protein subunit isoforms
Ses2	Q9BU04_HUMAN	SKF38393_ST_TP	5508	3.90278	124.08	3	50	6	43.5	5.78	Ses2
Transgelin 3	Q9D6K2_MOUSE	SKF38393_AC_TP	4107	1.97051	140.94	2	22	5.7	15.83	9.87	Neuronal protein NP25 (Transgelin-3)
coiled-coil-helix-coiled-coil- helix domain containin	Q9D9P1_MOUSE	SKF38393_AC_SP	2203	0.490593	94.51	2	30	5.2	20.36	8.91	Coiled-coil-helix-coiled-coil-helix domain-containing protein 3, mitochondrial
Guanine deaminase	Q9JKB7_RAT	SKF38393_ST_TP	1503	2.10415	275.46	3	50	4.8	50.87	5.4	Guanine deaminase
Nitrilase 1	Q9R1N4_MOUSE	SKF38393_FC_TP	4204	0.434548	56.91	2	30	5.6	35.68	9.42	Nitrilase homologs
Nitrilase 1	Q9R1N4_MOUSE	SKF38393_ST_TP	4309	1.85374	127.55	2	30	5.7	35.68	9.42	Nitrilase homologs
Lactate dehydrogenase C	Q9WVN8_CRISP	SKF38393_ST_TP	5406	1.42644	86.12	1	36	6	36.25	9.13	Lactate dehydrogenase isoforms
Lactate dehydrogenase C	Q9WVN8_CRISP	SKF38393_ST_TP	5313	1.4406	70.72	0	35	6.2	36.25	9.13	Lactate dehydrogenase isoforms
hnRNP A1	RA1L3_HUMAN	SKF83959_FC_SP	8207	0.23857	215.6	4	32	9.2	34.2	9.8	hnRNP A1
Histone-binding protein RBBP4	RBBP4_BOVIN	SKF83959_AC_SP	616	1.96793	363.5	6	50	4.1	47.6	4.6	Histone-binding protein RBBP4
hnRNP A2/B1	ROA2_BOVIN	SKF83959_FC_SP	8207	0.23857	213.8	3	32	9.2	36	9.1	hnRNP A2/B1
hnRNP A2/B1	ROA2_SAGOE	SKF83959_FC_SP	5207	1.64556	491.1	8	35	6.6	35.9	9.4	hnRNP A2/B1
hnRNP A2/B1	ROA2_SAGOE	SKF83959_FC_SP	7203	2.21096	286.4	4	35	7.5	35.9	9.4	hnRNP A2/B1
hnRNP A3	ROA3_HUMAN	SKF83959_AC_SP	9309	0.387721	330.7	5	37	9.3	39.6	9.6	hnRNP A3
hnRNP A3	ROA3_HUMAN	SKF83959_FC_SP	7203	2.21096	824.8	11	35	7.5	39.6	9.6	hnRNP A3
hnrnpA/B	ROAA_MOUSE	SKF83959_FC_TP	7406	0.259953	154.1	3	37	6.6	30.8	8.7	hnRNP A/B
40S ribosomal protein SA	RSSA_BOVIN	SKF83959_HC_SP	412	0.666439	653.7	9	42	4.2	32.9	4.6	ribosomal protein SA, 40S
28S ribosomal protein S22, mitochondrial	RT22_MOUSE	SKF83959_AC_SP	4304	1.48026	275.5	3	37	5.7	41.2	9.2	ribosomal protein S22, 28S, mitochondrial
SUMO-activating enzyme subunit 1	SAE1_MOUSE	SKF83959_HC_TP	2504	0.577706	250.3	4	40	4.7	38.6	5.1	SUMO-activating enzyme subunit 1
Selenocysteine lyase	SCLY_MOUSE	SKF83959_FC_TP	6606	0.487489	139.1	2	48	6.35	47.1	6.4	Selenocysteine lyase
Selenocysteine lyase	SCLY_RAT	SKF83959_HC_TP	7606	0.608428	617.4	10	48	6.5	47.2	6.2	Selenocysteine lyase
Syntenin-1	SDCB1_MOUSE	SKF83959_AC_SP	6204	2.61354	227.4	3	31	6.25	32.4	6.8	Syntenin-1
Septin-2	SEPT2_HUMAN	SKF83959_ST_SP	5307	2.68368	513.1	7	40	5.7	41.5	6.1	Septin proteins
Septin-2	SEPT2_PONAB	SKF83959_ST_SP	4314	2.80733	147.3	3	40	5.6	41.5	6.1	Septin proteins
Septin-3	SEPT3_BOVIN	SKF83959_AC_SP	6403	1.5239	265.3	5	38	6.25	40.5	6.9	Septin proteins
Neuronal-specific septin-3	SEPT3_BOVIN	SKF83959_HC_SP	4309	0.529049	416.5	9	40	5.8	40.5	6.9	Septin proteins
Neuronal-specific septin-3	SEPT3_BOVIN	SKF83959_ST_SP	5307	2.68368	125.5	3	40	5.7	40.5	6.9	Septin proteins
Neuronal-specific septin-3	SEPT3_MOUSE	SKF83959_FC_SP	2313	2.9818	352.4	8	44	5.6	40	6.4	Septin proteins
Neuronal-specific septin-3	SEPT3_MOUSE	SKF83959_ST_SP	4314	2.80733	473.6	12	40	5.6	40	6.4	Septin proteins
Septin-4	SEPT4_HUMAN	SKF83959_ST_SP	5307	2.68368	311	1	40	5.7	55.1	5.7	Septin proteins
Septin-5	SEPT5_MOUSE	SKF83959_AC_SP	3411	1.95749	455.1	7	39	5.4	42.7	6.2	Septin proteins
Septin-5	SEPT5_MOUSE	SKF83959_FC_SP	2313	2.9818	857.6	11	44	5.6	42.7	6.2	Septin proteins
Septin-5	SEPT5_MOUSE	SKF83959_ST_SP	5307	2.68368	677.5	11	40	5.7	42.7	6.2	Septin proteins
Septin-5	SEPT5_MOUSE	SKF83959_ST_SP	4314	2.80733	578.4	9	40	5.6	42.7	6.2	Septin proteins
Septin-7	SEPT7_BOVIN	SKF83959_FC_SP	6411	1.75385	104.2	2	52	7	50.6	9.4	Septin proteins
Endophilin-A1	SH3G2_MOUSE	SKF83959_AC_SP	2507	1.39639	358.6	6	40	5	39.9	5.1	Endophilin isoforms
Endophilin-A1	SH3G2_MOUSE	SKF83959_AC_SP	1409	2.28275	411.6	7	40	4.6	39.9	5.1	Endophilin isoforms
Endophilin-A1	SH3G2_MOUSE	SKF83959_AC_TP	1415	2.20407	687.3	11	44	5.05	39.9	5.1	Endophilin isoforms
Endophilin-A1	SH3G2_MOUSE	SKF83959_HC_TP	2504	0.577706	724.1	12	40	4.7	39.9	5.1	Endophilin isoforms
Endophilin-A1	SH3G2_MOUSE	SKF83959_ST_TP	2517	2.55633	294.2	5	40	5.2	39.9	5.1	Endophilin isoforms
Endophilin-A3	SH3G3_MOUSE	SKF83959_FC_TP	5201	0.703658	81.7	2	26	5.8	38.9	4.9	Endophilin isoforms
Endophilin-A3	SH3G3_RAT	SKF83959_AC_SP	1408	2.56107	558.1	10	39	4.6	39.1	4.9	Endophilin isoforms
Endophilin-B1	SHLB1_BOVIN	SKF83959_AC_TP	4406	2.19634	121.8	3	41	5.5	40.8	5.8	Endophilin isoforms
Sialic acid synthase	SIAS_HUMAN	SKF83959_FC_TP	6411	0.533239	83.1	2	38	6.35	40.3	6.3	Sialic acid synthase
NAD-dependent deacetylase sirtuin-2	SIRT2_MOUSE	SKF83959_FC_SP	4209	2.09203	279.6	5	37	6.1	43.2	5.1	Sirtuin 2
S-phase kinase-associated protein 1	SKP1_BOVIN	SKF83959_ST_TP	16	0.727899	207.6	3	15	4.1	18.6	4.2	S-phase kinase-associated protein 1
NSF attachment protein beta-soluble	SNAB_BOVIN	SKF83959_ST_SP	1212	0.225461	264.5	4	37	5	33.5	5.2	NSF attachment protein isoforms
NSF attachment protein gamma-soluble	SNAG_HUMAN	SKF83959_FC_TP	3407	2.12662	201.7	5	36.5	5.2	34.7	5.2	NSF attachment protein isoforms
SPARC	SPRC_MOUSE	SKF83959_FC_TP	1504	1.80052	402.7	7	39	4.2	34.4	4.6	SPARC
Stathmin	STMN1_MOUSE	SKF83959_ST_TP	4004	0.55725	309.7	6	11	5.5	17.3	5.7	Stathmin
Syntaxin-1A	STX1A_HUMAN	SKF83959_FC_SP	207	1.44362	389.9	6	35	3.9	33	5	Syntaxin-1A
Succinyl-CoA ligase [ADP-forming] subunit beta, mitochondrial	SUCB1_MOUSE	SKF83959_HC_SP	5403	0.414799	262.9	8	47	5.9	50.1	6.7	Succinate/malate CoA ligase beta subunit isoforms
Sulfite oxidase, mitochondrial	SUOX_RAT	SKF83959_AC_TP	4704	1.66576	256.4	5	60	5.5	60.8	6.4	Sulfite oxidase, mitochondrial
Synapsin-2	SYN2_MOUSE	SKF83959_HC_SP	7519	0.400077	221	4	52	7.35	63.3	9.3	Synapsin-2
Synapsin-2	SYN2_MOUSE	SKF83959_HC_SP	6718	4.67385	764.2	13	75	6.8	63.3	9.3	Synapsin-2
Synapsin-2	SYN2_MOUSE	SKF83959_ST_SP	7609	0.334383	513.9	9	74	6.5	63.3	9.3	Synapsin-2
Synapsin-2	SYN2_MOUSE	SKF83959_ST_SP	7619	0.346167	263.9	3	74	7.4	63.3	9.3	Synapsin-2
Synuclein alpha	SYUA_MOUSE	SKF38393_AC_TP	1005	1.22075	130	3	13	4.7	14.5	4.7	Synuclein alpha
Synuclein beta	SYUB_BOVIN	SKF83959_ST_TP	16	0.727899	445.5	6	15	4.1	14.3	4.3	Synuclein beta
Synuclein beta	SYUB_BOVIN	SKF83959_ST_TP	1109	0.705383	307.9	4	20	4.8	14.3	4.3	Synuclein beta
TAR DNA-binding protein 43	TADBP_HUMAN	SKF83959_FC_SP	2313	2.9818	271.7	4	44	5.6	44.7	5.8	TAR DNA-binding protein 43
TAR DNA-binding protein 43	TADBP_MOUSE	SKF83959_ST_SP	4314	2.80733	191.5	3	40	5.6	44.5	6.3	TAR DNA-binding protein 43
Tubulin alpha-1A chain	TBA1A_CRIGR	SKF83959_FC_TP	4709	1.72286	1278.3	16	53	5.6	50.1	4.8	Tubulin isoforms
Tubulin alpha-1B chain	TBA1B_CRIGR	SKF83959_ST_TP	4506	0.458695	662.4	9	55	5.2	50.1	4.8	Tubulin isoforms
Tubulin alpha-1C chain	TBA1C_BOVIN	SKF83959_FC_TP	4609	1.63348	124.9	3	50	5.6	49.8	4.8	Tubulin isoforms
Tubulin alpha-1C chain	TBA1C_BOVIN	SKF83959_ST_TP	5502	0.403226	117	2	40	5.6	49.8	4.8	Tubulin isoforms
Tubulin beta chain	TBB_PIG	SKF83959_AC_SP	616	1.96793	418	7	50	4.1	49.8	4.6	Tubulin isoforms
Tubulin beta-2A chain	TBB2A_HUMAN	SKF83959_ST_TP	3317	0.29195	976.6	16	36.5	5.35	49.9	4.6	Tubulin isoforms
Tubulin beta-4 chain	TBB4_BOVIN	SKF83959_FC_TP	3407	2.12662	949.5	14	36.5	5.2	49.6	4.6	Tubulin isoforms
Tubulin beta-5 chain	TBB5_BOVIN	SKF83959_ST_TP	2517	2.55633	228.1	6	40	5.2	49.6	4.6	Tubulin isoforms
T-complex protein 1 subunit zeta	TCPZ_BOVIN	SKF83959_HC_SP	6611	0.174	607.9	9	69	6.35	57.9	6.3	TCP1 chaperonins
Acetyl-CoA acetyltransferase, mitochondrial	THIL_MOUSE	SKF83959_FC_SP	6304	1.73805	371.2	7	42	6.85	44.8	9.5	Acetyl-CoA acetyltransferase, mitochondrial
Tropomodulin-2	TMOD2_MOUSE	SKF38393_AC_SP	2301	2.26	42	2	37	5.1	39.5	5.28	Tropomodulin-2
Tropomodulin-2	TMOD2_MOUSE	SKF83959_ST_SP	4314	2.80733	82.2	2	40	5.6	39.5	5.1	Tropomodulin-2
Triosephosphate isomerase	TPIS_BOVIN	SKF83959_AC_TP	8101	0.475081	321.3	5	26	7.1	26.7	6.5	Triosephosphate isomerase
Triosephosphate isomerase	TPIS_BOVIN	SKF83959_FC_TP	6204	0.576545	92.7	2	27	5.8	26.7	6.5	Triosephosphate isomerase
Tropomyosin alpha-4 chain	TPM4_RAT	SKF83959_AC_SP	217	4.67736	679.9	10	29	4	28.5	4.5	Tropomyosin isoforms
Ubiquitin carboxyl-terminal hydrolase isozyme L1	UCHL1_MOUSE	SKF83959_FC_TP	2208	1.54828	252.8	4	25.5	5.1	24.8	5	Ubiquitin carboxyl-terminal hydrolase isozyme L1
UTP--glucose-1-phosphate uridylyltransferase	UGPA_BOVIN	SKF83959_HC_TP	7610	0.456987	633.8	12	50	6.5	56.9	8.6	UTP--glucose-1-phosphate uridylyltransferase
V-type proton ATPase subunit B, brain isoform	VATB2_MOUSE	SKF83959_HC_SP	4309	0.529049	256.8	3	40	5.8	56.5	5.5	V-type proton ATPase subunit isoforms
V-type proton ATPase subunit E 1	VATE1_BOVIN	SKF83959_FC_SP	4110	1.9672	482.3	7	30	5.9	26.1	9.1	V-type proton ATPase subunit isoforms
V-type proton ATPase subunit E 1	VATE1_BOVIN	SKF83959_FC_SP	6107	1.91913	788.7	12	30	6.6	26.1	9.1	V-type proton ATPase subunit isoforms
V-type proton ATPase subunit E 1	VATE1_BOVIN	SKF83959_ST_SP	7104	0.549027	105	1	27	6.5	26.1	9.1	V-type proton ATPase subunit isoforms
V-type proton ATPase subunit E 2	VATE2_MOUSE	SKF83959_FC_SP	4110	1.9672	145.4	3	30	5.9	26.3	7.8	V-type proton ATPase subunit isoforms
Voltage-dependent anion-selective channel protein 1	VDAC1_BOVIN	SKF83959_AC_SP	6204	2.61354	803.8	11	31	6.25	30.7	9.2	Voltage-dependent anion-selective channel protein 1
Voltage-dependent anion-selective channel protein 1	VDAC1_BOVIN	SKF83959_FC_SP	4110	1.9672	257.8	3	30	5.9	30.7	9.2	Voltage-dependent anion-selective channel protein 1
Voltage-dependent anion-selective channel protein 1	VDAC1_BOVIN	SKF83959_FC_SP	6107	1.91913	442.2	6	30	6.6	30.7	9.2	Voltage-dependent anion-selective channel protein 1
Voltage-dependent anion-selective channel protein 1	VDAC1_BOVIN	SKF83959_FC_SP	7112	1.91848	212.2	3	28	8.15	30.7	9.2	Voltage-dependent anion-selective channel protein 1
Voltage-dependent anion-selective channel protein 1	VDAC1_BOVIN	SKF83959_FC_SP	7203	2.21096	312.4	4	35	7.5	30.7	9.2	Voltage-dependent anion-selective channel protein 1
Voltage-dependent anion-selective channel protein 1	VDAC1_BOVIN	SKF83959_HC_SP	8206	0.539616	577.3	8	29	8.6	30.7	9.2	Voltage-dependent anion-selective channel protein 1
Voltage-dependent anion-selective channel protein 1	VDAC1_BOVIN	SKF83959_ST_SP	6110	0.537175	101.7	2	27	6.3	30.7	9.2	Voltage-dependent anion-selective channel protein 1
Voltage-dependent anion-selective channel protein 1	VDAC1_BOVIN	SKF83959_ST_SP	7112	0.37583	118	2	26	7	30.7	9.2	Voltage-dependent anion-selective channel protein 1
Voltage-dependent anion-selective channel protein 1	VDAC1_MOUSE	SKF83959_AC_SP	8103	2.55294	455.4	7	27	7.5	32.3	9.2	Voltage-dependent anion-selective channel protein 1
Voltage-dependent anion-selective channel protein 2	VDAC2_BOVIN	SKF83959_ST_SP	7104	0.549027	110.1	2	27	6.5	31.6	8.7	Voltage-dependent anion-selective channel protein 2
Voltage-dependent anion-selective channel protein 2	VDAC2_MOUSE	SKF83959_AC_SP	6204	2.61354	512.9	8	31	6.25	31.7	8.7	Voltage-dependent anion-selective channel protein 2
Voltage-dependent anion-selective channel protein 2	VDAC2_RAT	SKF83959_FC_SP	6107	1.91913	514.4	6	30	6.6	31.7	8.7	Voltage-dependent anion-selective channel protein 2
